# Supplementary material for: Triglyceride glucose-body mass index and the risk of progression to diabetes from prediabetes: A 5-year cohort study in Chinese adults
Source: Front Public Health. 2023 Feb 3;11:1028461. doi: 10.3389/fpubh.2023.1028461 (PMC9935616; doi:10.3389/fpubh.2023.1028461)
Supplement: Supplementary file 2 [file Data_Sheet_1.XLSX]

## Sheet: RC
id	Age (y)	Gender(1, male; 2, female)	site	height(cm)	weight(kg)	BMI(kg/m2)	SBP(mmHg)	DBP(mmHg)	FPG (mmol/L)	Cholesterol(mmol/L)	Triglyceride(mmol/L)	HDL-c(mmol/L)	LDL(mmol/L)	ALT(U/L)	AST(U/L)	BUN(mmol/L)	CCR(umol/L)	FPG of final visit(mmol/L)	Diabetes diagnosed during followup（1,Yes）	censor of diabetes at followup(1, Yes; 0, No)	year of followup	smoking status(1,current smoker;2, ever smoker;3,never smoker)	drinking status(1,current drinker;2, ever drinker;3,never drinker)	family histroy of diabetes(1,Yes;0,No)
1	43	2	16	166.4	53.5	19.3	96	57	4.99	5.13	0.78			10		3.08	50.3	4.97		0	2.15195	3	3	1
2	34	1	2	169	57	20	124	69	3.51	4.61	1.75	1.09	3.13	29.1		6.13	83.7	5.5		0	3.96988			0
3	32	2	2	157	51	20.7	98	68	4.25	4.73	0.47			6.9	19.5	4.45	42.8	4.9		0	3.93977			0
11	59	1	2	165	63	23.1	136	73	5.7	4.5	0.75	1.53	2.8	15		5.76	62.6	5.5		0	2.1848	3	3	0
14	30	2	9	163.5	48.5	18.1	107	76	4.42	3.48	0.52	1.55	1.43	12	19.9	2.51	48.9	4.82		0	2.02601			0
19	41	2	5	157	57.9	23.5	119	83	4.53	3.7	1.39			34	23	3.85	53	5		0	4.23546			0
25	51	2	14	170	61.8	21.4	123	66	4.6	4.77	1.29			12.1	13.2	3.1	41.2	4.8		0	2.03696			0
26	36	1	14	166	66.7	24.2	111	67	4.69	4.75	1.02	1.2	3.09	24.6		5.95	90.7	5.32		0	2.3436			0
27	31	1	7	167	61.5	22.1	130	61	4.7	3.93	0.76	1.26	2.21	46		8.3	75.5	4.8		0	4.06297			0
34	31	1	3	161.5	58.5	22.4	104	74	5.78	4.48	0.78			23.6		6.82	96.5	5.1		0	2.05339	3	3	0
37	30	1	5	182	105	31.7	120	80	4.7	4.6	1.6			18	20	2.9	94	5.5		0	4.09582			0
39	32	2	9	165.5	48.9	17.9	96	66	4.19	4.9	0.63			10	20	2.24	59.9	4.27		0	3.16769			0
44	52	1	7	164	54.5	20.26	110	67	5.4	5.19	1.21	1.28	3.04	17		4.7	78.4	4.75		0	4.91992			0
45	34	1	5	169.5	82.5	28.7	110	74	5.52	4.91	2.02			41	29		74	5.3		0	4.00821			0
46	36	1	2	171	65	22.2	93	61	3.69	4.89	0.93	1.62	2.93	21.4	26.4	4.77	98.1	4.7		0	5.08693			0
49	37	2	9	160.5	51.6	20	97	68	4.73	4.15	0.74			12.5			62.6	4.3		0	3.06639			0
53	25	2	8	157	50	20.3	102	60	5.7	4.05	0.43			13.2			51.2	4.85		0	2.63107	3	3	0
54	35	1	6	170	78.5	27.2	119	78	4.7	5.18	1.33	1.54	3.16	24.2		6.5	79.9	4.5		0	2.00411			0
57	59	1	5	171	70	23.8	119	74	5.49	4.1	0.9	1.15	2.27	23		5.83	115	5.4		0	2.52704			0
59	66	1	8	156	60.5	24.9	133	78	5.8	4.67	1.22		2.32	23.8	28.9	6.6	89.8	6.31		0	2.66119	1	3	0
60	36	1	4	171	68	23.3	108	71	5.43	4.93	1.24	1.37	2.99	35.1	29.2	4.94	76.5	4.7		0	3.06366			0
66	47	1	3	179.5	86	26.7	124	72	5.08	6.34	1.02	1.49	4.23	28.2		4.58	69.1	5.23		0	4.01916	3	3	0
70	31	2	4	158	76	30.4	131	73	5.12	4.88	1.87			27.8		4.16	65	4.7		0	2.75975			0
71	29	2	9	159	50.6	20	98	62	3.77	4.2	0.66			15.8	28.7	3.22	57.5	5		0	2.03422			0
74	25	1	5	173	55	18.4	140	64	5.06	4.05	1			12	21	4.37	65	5		0	3.84668			0
75	49	1	8	175	93	30.4	128	75	5.94	3.16	2.08			39		7.4	75.7	5.6		0	2.89938	1	2	0
85	24	1	2	183	71	21.2	116	79	4.66	4.44	1.4	1.17	2.41	30.8		4.35	95.3	4.7		0	2.141			0
87	30	1	3	167	69	24.7	138	82	5.49	6.04	3.3			74		3.77	77.2	6.02		0	2.06708	3	2	0
91	33	1	2	174	72	23.8	120	79	5.1	4.4	0.62	0.93	3.05	14.2		6.28	83.8	4.8		0	2.0178			0
92	67	1	5	174	63	20.8	137	75	6.14	5.8	0.9			18				6.1		0	4.88706			0
93	31	2	5	166.5	52.5	18.9	112	70	4.16	4.2	0.7	1.67	1.87	18	19	3.66	56	4.3		0	4.07666	3	3	0
94	27	1	5	175	70	22.9	133	73	5.02	4.97	0.93			15	20	7.03	101	5.1		0	4.03285			0
97	55	1	5	160.5	53	20.6	129	67	5.98	5.36	1.28	1.5	2.97	24		6.52	90	5.7		0	3.92608			0
98	38	2	2	158	60	24	121	69	3.8	3.93	0.85	1.03	2.17	13.3		2.62	58.1	4.88		0	3.20329			0
99	63	1	12	176.5	80	25.7	122	67	6.16	5.67	1.73	1.1	3.58	40.3		3.16	71.3	7		1	2.2423			0
100	30	2	2	161	50	19.3	117	73	4.03	4.79	0.76	1.66	2.8	10.8	15.6	4.08	57.2	4.18		0	3.96441			0
102	28	2	4	160	51.6	20.2	98	65	4.6	3.95	0.89			14.3	20	2.84	63.6	4.6		0	2.8501			0
103	46	1	2	172	81	27.4	128	88	3.58	4.17	3.33	0.83	2.2	12.8	15.7	5.82	84.7	4.53		0	2.06982			0
125	30	1	11	186.1	85.8	24.8	129	62	4.67	5.62	1.25			42.8		5.51	74.7	4.2		0	2.75154			0
127	33	2	2	165	54	19.8	109	57	3.79	6.07	1.12	1.42	3.77	15.8	18.9	3.1	47.1	4.3		0	3.95072			0
129	32	2	2	161	49	18.9	109	64	4.55	4.74	1.13			8.1			52.2	5.12		0	3.92882			0
133	35	1	5	169	92	32.2	136	78	4.81					32			99	5.8		0	2.95688			0
136	62	1	5	169	61	21.4	132	89	6.28	4.8	1.4	1.45	2.91	18	18	4.74	82	6.6		0	2.85832			0
139	51	1	8	169.7	77.3	26.8	123	80	5.6	5.17	2.77	0.96	2.97	41.2		4.8	63.2	5.6		0	2.02053	1	3	0
140	55	2	8	165	87.2	32	164	89	6.2	4.7	1.16			17		5.8	65.8	5.81		0	4.29295	3	3	0
143	35	2	3	160	51	19.9	98	61	5.43	4.73	0.86			11.9			45.7	4.88		0	4.02738	3	3	1
146	42	1	9	172.5	74.3	25	128	74	5.77	4.47	0.45			26.7		7.45	84.7	5.8		0	2.1848			0
147	26	1	9	182.6	92.8	27.8	112	62	5.12	4.65	0.8	1.53	2.83	19	17	4.02	84.4	4.62		0	2.09446			0
150	26	1	7	174	60	19.82	132	72	4.9	3.74	1.1			14		4.3	80.3	5		0	5.13347			0
151	46	1	11	171.9	76.2	25.8	102	67	5.05	5.5	1.86	1.56	3.02	31	25	6.2	103.7	4.7		0	2.99521			0
152	41	1	2	166	67	24.3	123	93	3.82	4.33	1.29	1.28	2.49	19		5.67	75.8	4.98		0	2.02875			0
159	34	2	3	154.5	54.5	22.8	124	81	5.87					121.6				5.5		0	2.94867	3	3	0
161	65	1	2	161	72	27.8	150	94	5.42	4.88	1.12	1.15	2.96	41.7		6.07	70	5.2		0	3.0308			0
162	30	1	7	167.5	54	19.2	107	57	5.1	3.48	0.98			13		3.6	60	4.9		0	2.93224			0
163	54	1	5	174	87	28.7	158	109	4.94	4	2.3			36	37	5.84	128	5.9		0	3.9781	3	2	0
172	38	2	9	165.8	66.4	24.2	104	65	5.58	4.09	1.41	1.15	2.21	14.7		2.77	56.8	5.2		0	2.03696			0
173	47	1	5	168	70	24.8	116	69	4.9	5.11	2.24	1.51	3.11	37	22	3.7	50	5.2		0	2.05339			0
181	52	2	4	165.5	70.8	25.8	113	70	5.3	5.12	1.06	1.91	2.96	33				4.9		0	2.15469			0
186	55	1	4	156	71.3	29.3	126	83	4.74	5.2	0.83	1.1	3.17	32.1		5.42	105	4.5		0	2.04244			0
191	52	2	5	162	57	21.7	126	79	4.84	4.6	0.6			12	13	3.51	54	5.6		0	3.12389			0
193	58	2	2	158	61	24.4	141	78	4.84	4.45	1.82	1.3	2.7	14.8	22.2	5.68	65.6	5.12		0	2.987			0
196	47	2	11	152.5	62.8	27	102	67	5.4	5.01	0.81	1.59	3.28	12.5	14.6			5.5		0	2.05065			0
197	42	1	7	174.5	63	20.69	107	78	4.4	3.84	0.88	1.14	2.11	30		4.4	69.4	4.67		0	5.08145			0
198	27	2	14	157	55	22.3	116	65	4.8	4.28	0.76			12.8	15.2			4.9		0	2.02053			0
213	70	1	3	178.5	78.5	24.6	168	97	5.49	5.32	1.56	1.16	3.26	26		6.49	98.5	6.5		0	4.92539	3	3	0
216	42	1	3	171	83.5	28.6	116	70	5.76	6.05	2.07	1.01	3.42	32.6			89.3	5.6		0	3.2334	1	3	0
219	61	1	7	171.5	80.5	27.4	134	93	4.3	4.78	2.56	1.57	2.36	27.9	30.4	4.1	87.6	5		0	2.16838			0
224	46	2	12	163	52.7	19.8	104	65	4.88	4.97	0.61	2.16	2.74	10.9		5.09	54.9	5.1		0	3.23614			0
231	35	1	2	172	78	26.4	121	84	5.2	4.26	1.31	1.13	2.71	21.6	16.7	5.04	56.8	4.9		0	2.01232			0
236	49	1	8	164.6	69.8	25.8	110	83	5	4.31	1.07	1.46	2.58	19.3	25.3	4.8	79.8	4.2		0	2.00684	1	2	0
237	33	1	5	174	80	26.4	110	71	5.13	4.8	1	1.12	2.79	10		3.71	80	5.3		0	3.13484			0
241	29	1	4	180	63	19.4	126	59	4.34	3.37	0.62	1.05	1.89	30.6		3.73	80.3	5.17		0	3.7974			0
243	50	2	4	153	56	23.9	129	83	4.93	5.2	1.11	1.9	2.82	65.4	58.1	3.5	56.4	5.1		0	2.141			0
244	41	1	5	163.5	64	23.9	118	82	5.18	3.97	0.67			20	24	5.14	76	6.3		0	3.96441			0
245	34	2	4	164.5	56.2	20.8	116	76	4.83	4.36	0.91			10.6		3.94	45.3	4.5		0	5.23751			0
247	31	1	2	170	76	26.3	128	89	3.86	5.11	1.76			21.7	23.3	6.06	104.3	4.83		0	4.0219			0
248	33	2	4	151	69.3	30.4	136	83	5.11	5.69	2.27			52		4.96	39.9	5.48		0	2.50513			0
255	52	1	5	175	71	23.1	119	73	5.46	6.2	3.8	1.52	3.12	27		5.89	97	5.5		0	3.0089			0
256	56	2	2	158	65	26	111	62	3.46	5.43	0.94	1.45	3.35	46.6		5.66	58.9	4.6		0	4.65161			0
263	66	1	5	162	70	26.7	129	74	5.57	6	1.2	1.46	3.4	15		5.15	78	6.3		0	2.99795			0
264	57	2	8	159.1	64	25.3	143	82	5.7	5.95	1.59	1.5	3.52	72.2		5.2	57.4	5.43		0	2.12457	3	3	0
269	47	1	9	186.5	83.4	24	115	82	4.81	5.22	3.22	0.97	3.2	42.4		4.24	72.7	4.8		0	2.16564			0
273	28	2	2	158	57	22.8	111	65	4.91	4.1	0.72			20.8	19	2.95	56.1	5.11		0	2.01232			0
274	26	1	9	176.6	78.7	25.2	134	78	4.85	3.58	1.21			14.6			69.7	5.42		0	4.02464	3	3	0
276	28	1	3	171	58.5	20	135	78	4.92					20.9				5		0	4.52293			0
277	40	2	9	162.6	54.2	20.5	98	62	3.95	3.15	0.44			14.7	20	4.21	63.5	4.59		0	2.83915			0
279	38	1	7	190	84	23.27	160	76	4	4.12	0.43			14		4.7	74.2	4.73		0	5.00753			0
280	76	2	5	157.5	53.5	21.6	89	55	4.49	4.99	0.6	1.74	2.58	10		4.77	56	4.7		0	4.94182			0
301	33	1	5	173	75	25.1	118	78	5.15	3.23	0.78			17	20	4.32	72	5.1		0	3.92334			0
302	35	2	2	159	51	20.2	103	71	4.39	5.01	1.13			17.7	23.1	4.65	53.9	5.99		0	2.89117			0
311	33	2	9	161.1	45	17.3	106	84	5.43	3.71	0.9			15.4	21.6	7.15	58.7	5		0	3.00342			0
315	36	2	9	155	41.9	17.4	114	65	4.1	4.7	0.79	0.97	3.19	11.6		4.23	49.5	4.5		0	4.08487			0
317	32	2	3	159	54.5	21.6	91	66	4.59	4.21	0.76			11.6		4.29	71	4.55		0	3.06639	3	3	0
319	56	1	5	163.5	64	23.9	125	80	4.49	3.79	1	1.72	1.88	24	24	4.52	71	4.6		0	4.07118			0
320	47	2	6	160.5	51	19.8	94	60	4.1	4.68	0.82	1.39	2.7	15		2.9	50.5	4.37		0	5.07871			0
321	69	2	4	157	63	25.6	146	88	5.74	4.86	0.71	1.97	2.65	11.7	23.8	5.38	64.5	5.4		0	2.03149			0
322	47	2	11	154.5	52.1	21.8	111	71	4.93	4.52	0.87	1.6	2.12	11			53.8	5		0	3.05818			0
327	43	1	5	168	75	26.6	100	75	5.29	4.8	2	1.39	2.89	59		3.66	79	5.3		0	2.12183			0
328	60	2	7	153	44	18.8	127	88	4.6	6.43	1.11	1.92	3.98	13		5.5	55.6	4.3		0	2.07255			0
329	34	1	5	176	73	23.6	134	78	4.85	5.3	3.2	1.23	2.58	50	31	4.5	94	5.4		0	2.91307	3	2	1
335	42	1	13	177.5	70	22.1	115	72	6.24	5.08	5.96			26.9		4.92	69.6	5.8		0	3.55099	1	3	0
336	33	1	5	171	63	21.5	119	69	5	4.19	0.8	1.58	2.11	14	13	5.12	64	4.9		0	3.15948			0
338	45	1	11	164.5	64.3	23.8	106	74	5.5	5.33	1.65	1.09	2.33	47.6	25.1	5.1	70	5.28		0	2.00411			0
340	33	2	8	156.5	45	18.4	103	56	5.7	4.67	0.72	1.43	2.26	13	23	6.8	73.1	3.97		0	4.43258	3	3	0
342	36	2	5	164.5	46.2	17.1	104	69	4.94	5.35	0.65	1.38	3.51	10	20	3.99	61	5		0	4.92266			0
344	36	1	10	166	54.7	19.9	103	59	4.99	4.31	1.4			11		3.7	98	4.95		0	2.13552	3	3	0
345	33	1	5	174	76	25.1	112	60	4.82	4.56	1.18	1.3	2.4	23	20	7.01	83	5.1		0	2.01506	3	3	0
349	31	2	4	170	51	17.6	102	80	4.37	5.38	0.72	1.67	3.23	9.8	19.7	4.01	54.7	4.4		0	2.87748			0
351	30	2	8	156	50.5	20.8	121	78	5.4	3.94	2.49	1.18	1.81	10.2	18.6	2.8	61.1	5.12		0	2.71595			0
353	30	1	5	185	84	24.5	101	75	5.02	3.6	2.3	1.28	2.1	31	21	4.21	72	5.2		0	3.02259			1
354	31	1	5	178	67	21.1	105	67	4.24	3.4	0.7	1.16	2.17	50	33	3.72	78	4.9		0	2.93224			0
356	54	1	13	162.5	62.4	23.6	102	63	4.82	5.13	3.71	0.95	2.92	25.3		3.82	52.7	4.8		0	3.04723	1	1	0
358	36	2	8	156.5	47	19.2	102	70	5.25	5.08	0.79			14		4	62.8	5.3		0	2.93224	3	3	0
362	59	2	11	163.7	59.4	22.2	108	62	5.3	4.62	0.97			17.2	20.9	4.55	56.3	5.1		0	2.06708			0
364	60	1	2	176	70	22.6	110	69	5.74	5.32	1.33	1.2	3.64	61.9		4.82	89.6	5.42		0	2.97878			0
366	29	2	2	158	44	17.6	98	67	3.59	5.77	0.72	2.07	3.05	9.8		3.59	50.3	4.7		0	3.06913			0
377	35	1	5	170	64	22.1	119	73	5.29	3.95	1.91	1.05	2.19	16		4.64	70	5.66		0	2.1629			0
378	48	1	5	153.5	46.6	19.8	109	74	5.26	5.4	0.8			20	21	5.57	59	5.7		0	3.8768			0
379	33	1	5	172	62	21	135	70	5.49	3.9	0.7	1.11	2.35	33	32	2.63	79	4.9		0	3.04723	3	3	0
380	31	2	14	160.5	50.1	19.4	108	52	5.5	3.67	0.95	1.65	2	11.7		5.7	73.3	5.19		0	2.06982			0
381	66	2	2	163	63	23.7	123	81	4.23	4.01	1.21	1.61	1.88	12.1	21.7	6.4	72.1	4.6		0	4.40794	2	3	0
386	35	2	5	159	54	21.3	129	83	4.59	4.3	0.6	1.33	2.2	14	20	5.39	49	5.6		0	3.02806			0
389	73	1	2	160	64	25	140	86	5.46	3.82	0.88	1.32	2.23	20.2	25.1	4.92	52	7.3		1	2.75975			0
390	52	2	5	156	58	23.8	152	86	4.96	3.8	2.2	1.5	2	23	25	3.57	56	5.5		0	4.13963			0
392	31	1	13	163	51	19.2	138	72	4.33	5.23	0.65	1.55	3.22	39.9		5.6	76.6	5		0	2.09993	3	3	0
393	43	1	5	174	81	26.8	128	88	5.88	8.2	1.4	1.77	5.49	55		4.57	78	5.8		0	3.48255			0
394	43	1	2	173	80	26.7	114	69	6.45	7.46	1.6			69.4				6.49		0	2.93224			0
403	29	1	5	172	56.7	19.2	115	75	4.99	3.46	0.85			11	17	4.56	78	4.6		0	3.00068			0
405	29	2	2	161	47	18.1	122	82	4	3	0			16	21	3	47	4.4		0	4.19165			0
408	51	2	10	157.5	66.7	26.9	125	84	4.67	4.07	1.11	1.33	1.29	11		6	60	5.38		0	2.09993	3	3	0
413	31	1	9	172.5	68.6	23.1	120	75	4.64	4.05	1.6	1.15	2.51	31		4.18	75.4	4.1		0	2.25325	1	3	0
415	26	2	6	154.5	58.5	24.5	115	74	5.1	5.47	1.41	1.17	3.46	10.8		3.9	56.7	5.09		0	2.83641			0
417	37	2	5	159	47.9	18.9	101	61	4.72	2.8	0.6			27	35	2.8	66	4.6		0	3.95346	3	3	0
419	33	2	4	166	49	17.8	118	74	3.97	4.74	0.47	1.83	2.65	18.4	29.8	6.24	59.4	4.3		0	3.33196			0
425	32	2	2	164	43	16	101	66	3.86	3.72	2	1.28	1.88	21.7		6.22	55.7	5.2		0	4.56674			0
426	32	1	2	182	63	19	101	68	3.51	3.46	1.15			10.9	16.5	4.14	91.4	4.82		0	2.99521			0
433	30	2	5	160	55	21.5	118	68	4.99	3.7	0.5	1.18	2.12	28		3.18	68	4.9		0	2.75702			0
434	39	2	9	165.4	59.5	21.7	106	74	4.79	3.92	1.06	1.61	1.92	26.4	31.4	3.48	43.3	4.3		0	2.06982	3	3	0
435	43	1	5	165	60	22	111	65	4.99	3.8	1.1	1.16	2.19	20	19	3.62	78	5.2		0	2.05339			0
436	36	1	3	176	80	25.8	122	78	3.8	4.89	1.69			29.1		4.4	80.8	5		0	5.26762	3	3	0
440	48	1	5	174	71	23.5	97	65	4.69	3.8	0.7	1.22	2.23	16	19	4.57	88	5		0	4.0219			0
446	52	2	10	150.5	47.9	21.1	134	84	5.49	4.6	0.98	1.41	1.65	22	32	4.3	46	5.7		0	2.05065	3	3	0
451	35	1	3	172	82.5	27.9	131	88	6.02	4.55	1.82			20.1	13.4	4.4	78.5	6.5		0	2.72964	1	1	0
454	39	1	3	175.5	65.5	21.3	102	68	4.74	4.31	1.26			16.7	23.4	3.94	73.9	4.4		0	2.0397	3	3	0
457	29	2	3	159	46.5	18.4	90	61	3.74	3.99	0.63			9.8		3.2	62.3	4.2		0	4.03559	3	3	0
460	39	2	13	153	50.6	21.6	96	63	4.49	4.27	0.73			16.5	21.3	4.43	55	4.3		0	2.01232			0
461	34	2	8	160	67	26.2	134	90	5.8	5.97	1.48	1.38	3.59	19	22	3.3	45	5.64		0	4.04928	3	3	0
463	28	2	5	173	81	27.1	118	98	5.1	4.34	1.25			15				5.14		0	4.89528			0
465	29	1	5	178	75	23.7	152	91	4.37	5.21	1.52	1.14	3.57	28	21	3.48	68	5.8		0	5.02396			0
481	33	2	3	167.5	65	23.2	120	83	3.71	4.01	0.95	1.39	2.17	41.4		3.85	57.3	4.56		0	4.00821	3	3	0
483	39	2	4	169	66	23.1	120	77	4.63	5.28	0.51	1.81	3.22	14.2		4.43	69.5	4.3		0	3.96441			1
484	57	2	2	157	64	26	104	74	4.32	5.81	1.15	1.44	3.26	11.4	14.6	4.91	52.4	5.3		0	2.95414			0
486	40	2	9	175	57.6	18.8	98	62	4.16	3.44	0.48	1.55	1.69	20.9	22.2	6.8	47.5	4.73		0	3.94798			0
488	28	1	5	172	63	21.3	126	82	4.74	3.85	1.3			27	24	6.12	79	5.4		0	4.05476			0
493	39	2	7	161.5	60.2	23.1	104	72	5	4.08	0.66	1.56	2.05	14	26	4.5	45.7	4.49		0	3.37029			0
494	36	1	6	171	68.5	23.4	109	83	4.9	6.69	2.76			24				4.97		0	2.91581			0
495	60	1	4	172.5	76.4	25.7	150	84	5.81	5.05	2.67	1.48	2.18	17.3	16.2	4.67	99.5	6.5		0	2.07529			0
496	66	2	8	146	42.3	19.8	154	105	4.6	3.83	0.43	1.75	1.68	18		7.6	51.1	4.5		0	2.50787	3	3	0
499	32	2	8	166.5	75	27.1	123	81	4.9	4.95	1.36			30			60	5.2		0	3.00616			0
500	34	2	5	163	80	30.1	125	81	4.81	4.7	5.3			12	16	3.82	46	4.8		0	4.06297			0
501	39	1	5	181.5	94	28.5	130	63	4.59	5.18	1.3			52	37	3.5	80	4.9		0	3.95619			0
503	68	1	5	165	70	25.7	176	86	5.16	6.15	0.89	1.6	3.38	17		6.04	77	5.6		0	4.94182			0
516	54	2	10	150.5	53	23.4	107	60	5.38	4.73	1.14	1.26	2.24	14	26	5.1	63	6.24		0	2.57084	3	3	0
524	29	2	9	163	59.8	22.5	107	62	5.2	4.02	0.52			9.6		5.09	54	6.1		0	2.73785			0
526	38	1	5	168	90	31.9	129	86	4.87	5.2	2.8			23	18	4.81	77	4.57		0	3.22793			0
530	31	2	9	156.5	50.5	20.62	108	81	4.49	4.52	0.5			10.9		3.81	53.4	5		0	3.98905			0
538	31	1	4	167	63	22.6	112	67	4.24	5.28	0.73			36.3		3.97		4.2		0	2.20397			0
544	51	2	7	156	57	23.42	111	67	5.2	4.74	1.25	1.49	2.44	10		3.1	52	4.95		0	4.91992			0
550	47	1	8	170	79	27.3	123	72	5.6	4.28	0.89			24		4.7	67.1	5.92		0	2.06982	3	2	0
552	42	1	13	173	76.6	25.6	125	74	4.94	4.65	1.69			28.7	25.4	4.56	81.7	4.86		0	2.17385	3	3	0
557	58	2	11	156.7	52.8	21.5	130	66	4.8	4.85	1.13	1.78	2.85	20.6		4	51.2	5.2		0	2.19028			0
558	41	1	5	169	66	23.1	118	78	4.91	5.51	1.82			32	27	4.81	73	5		0	4.03012			0
560	33	1	8	170.5	63.5	21.8	126	78	5	4.7	0.58			19		6.2	63.1	5.2		0	3.55099	3	2	1
562	51	2	4	154.5	50.8	21.3	133	76	4.31	3.39	0.63			13.6		3.63	54	4.51		0	2.58179			0
563	53	1	9	164.5	67	24.8	131	89	6.39	4.94	0.97			20.9		4.86	54.6	5.6		0	2.11088	1	3	0
569	74	2	4	149	52	23.4	131	66	4.95	6.08	2.3	1.31	3.77	15.7	21.1	4.42	71.8	5		0	2.06434			0
579	34	2	3	158	50	20	127	89	4.2	4.83	0.86	2.1	2.73	11	20.2	5.53	54.3	4.14		0	3.12115	3	3	0
580	38	2	2	167	66	23.6	133	87	5.26	5.24	1.31	1.19	3.68	27.6		3.51	51	4.23		0	2.50787	3	3	1
583	58	1	2	167	65	23.3	134	80	5.15	3.32	4.31	1.86	1.4	33.4		4.67	61	5.4		0	3.85763			0
585	32	2	5	161	53	20.4	100	66	4.55	3.97	0.5	1.65	1.83	10	15	3.41	47	5		0	3.9206			0
586	31	1	6	166.5	64	23.1	128	72	4.6	3.79	1.58	0.96	2.01	68		4.3	78.9	4.91		0	4.33402			0
588	38	1	5	169	76	26.6	97	67	4.94	3.7	1.3			35		5.34	104	5.6		0	2.91307			0
589	40	1	2	178	94	29.7	109	75	3.04	5.63	2.86	0.8	3.15	45.9		6.07	103	4.7		0	4.13963			0
591	58	1	7	175	89	29.1	131	80	5.6	4.59	0.95			16		7.2	96.5	7.68		1	4.19713			0
601	50	1	8	155.9	60.9	25.1	112	67	5.6	4.91	1.85	1.45	2.8	29.8	26.3	5	79.3	5.66		0	2.93498	3	3	0
614	33	1	9	177.8	76.3	24.1	111	64	5.5	6.01	3.45	0.99	3.35	68.6	30.6	4.2	93.7	5.1		0	2.06708			0
622	32	2	9	163.8	54.3	20.2	107	62	5.49	4.15	0.87	1.7	2.03	7.8		2.99	56.3	4.5		0	3.00068			0
624	24	1	5	169	75	26.3	124	63	5.07	4.14	2.3			48	33	3.74	64	6		0	3.90144			0
627	30	1	8	177	52	16.6	110	76	4.7	4.01	0.95	0.83	2.16	26		4.1	80.9	4.58		0	4.26557	3	2	0
628	59	1	2	171	84	28.7	155	98	6.76	4.42	0.98	0.84	3.11	15.2		5.73	76.6	4.87		0	3.04723			0
629	37	2	8	163	57.5	21.6	109	84	5.02	3.2	0.63	1.12	1.86	10		4.78	61.1	4.8		0	4.00548	3	3	0
632	37	2	2	168	66	23.4	102	72	3.82	3.52	0.67			16.7	22.7	3.84	74.5	4.24		0	3.14579			0
637	46	2	5	163	67	25.2	141	86	4.79	5.2	1.2	1.4	3.1	17	22			6.4		0	2.96235			0
640	25	2	5	149	47	21.2	107	76	4.2	3.4	0.5			10		2.92	51	4.3		0	3.2115			0
641	38	1	3	171	60	20.52	115	66	4.53	3.62	0.54			15.5	16.8	3.66	70.5	4.9		0	4.88706	3	3	0
643	39	2	4	154	64	27	123	63	4.12	5.45	2.49	0.72	3.48	64.8		2.26	64.3	5		0	3.07187			0
646	43	1	4	165	66	24.2	128	82	6.24	5.55	2.41	1.16	3.42	20.2	22.1	4.91	78.5	5.5		0	3.19233			0
649	29	1	2	182	88	26.6	149	95	4	5	5			30		4	90	3.99		0	2.8501			0
650	35	1	5	176	78.7	25.4	107	70	6.02	4.63	1.31	1.28	2.57	37	26	6.06	76	5.6		0	4.07666			0
654	41	2	5	154	68	28.7	123	84	6.1	5.9	1.9	1.54	3.59	39	28	3.82	66	6.1		0	2.13552			0
655	28	1	8	167	67	24	118	73	4.5	4.28	0.77	1.22	2.45	27.6		6.9	94	4.81		0	2.12457	3	3	0
662	27	2	2	156	60	24.7	97	71	4.49	4.86	2.72			37.2		5.07	60.7	4.2		0	3.0089			0
664	35	1	9	161.5	62.9	24.1	100	61	4.44	4.86	1.64	1.25	2.73	9.1	23.7	5.02	79.6	4.5		0	2.05886			0
665	47	1	3	169.5	76.5	26.6	123	91	5.43	5.6	2.45	1.24	3.35	15.3		4.57	72.4	4.7		0	2.06982	3	3	0
667	29	2	9	160	52.4	20.5	118	74	4.26	4.3	0.51			12.9				4.97		0	2.10541			0
671	53	1	4	170	74.7	25.8	99	66	6.06	8.24	3.9			24.9	13.7		75.2	11.87	1	1	2.39288			0
672	71	1	11	164.7	68.7	25.3	135	81	6.56	6.21	4.18			34.2	32.1	6.22	117.7	6.1		0	2.89117			0
675	42	1	4	177.5	77.5	24.6	114	87	4.7	6.37	3.3			43.4		6.2	155.6	5.3		0	2.06708			0
680	56	1	2	170	62	21.5	110	71	5.41	4.13	1.02			16.3		3.9	94.7	5.32		0	2.05065			0
681	53	2	5	169	65	22.8	106	67	5.09	5.2	2.1	1.64	3.09	11	17	3.92	66	5.3		0	4.12047			0
683	55	1	5	170	67	23.2	101	80	5.05	4.5	0.6			15	26	5.94	74	5.1		0	4.04381			0
687	33	1	8	173	67	22.4	115	63	4.7	4.14	1.49	1.12	2.28	19		4.8	94.5	4.56		0	5.01848	3	2	0
688	37	2	2	158	56	22.4	115	74	4.19	3.9	0.68			11.8		5.08		5		0	4.26557	3	3	0
697	34	2	3	158	54.5	21.8	89	69	4.75	4.76	0.87	1.36	2.7	23.3	17.2	6.16	55.8	4.6		0	2.28063	3	3	0
701	34	1	9	178	66.8	21.1	108	65	3.79	4.24	1.36	1.31	2.48	94.4		3.75	71.7	4.7		0	4.02738			0
702	59	2	9	157.9	51.7	20.7	117	97	3.57	4.35	1.1	1.7	2.47	14.2				5.05		0	2.95962			0
703	66	1	2	168	77	27.3	152	95	6.25	5.06	2.34	0.92	3.38	23.6	29.7	6.72	71.9	7	1	1	3.87953			0
704	27	2	8	158	54.5	21.8	97	69	4.3	2.86	0.45			8	19	4.7	54.9	4.72		0	5.25394	3	3	0
705	54	2	4	165	46	16.8	132	78	5.67	5.52	1.08	2.04	2.85	15.1	26.2	5.24	55.3	4.7		0	2.62834			0
706	28	1	8	165.5	74	27	137	77	4.8	5.5	2.14			41	34	4.1	73.4	4.8		0	2.06982	2	3	0
710	71	2	2	156	61	25.1	107	75	4.32	6.27	1.39			89.1	64.1	3.65	79.3	5.3		0	4.09035			0
722	60	2	5	159	67	26.5	122	70	5.52	5.2	1.4	1.6	2.74	72	61	5.37	76	7.5		1	3.93977			0
723	48	1	5	169	56	19.6	92	65	4.29	4.3	1.3			11		3.57	75	5.5		0	3.94798			0
725	29	2	8	161.5	49.7	19.1	96	61	4.6	5.45	0.63	1.86	3.11	21	27	3	51.8	4.88		0	3.67967			0
726	65	1	6	170	53	18.3	149	73	4.5	4.49	0.59			17				4.72		0	2.93224			0
728	59	1	2	168	64	22.7	170	110	5.98	5.28	2.32	1.08	3.02	31.5	36.6	5.49	66.4	7.2		1	3.1321			0
729	40	2	9	159.3	63.5	25	101	62	3.8	5.62	2.21			10.6	18	3.96	63.2	5.3		0	4.19165			0
731	39	2	7	166.4	61.8	22.32	136	75	5.4	5.42	0.68			14		6.5	61.4	4.88		0	5.18549			0
732	54	2	2	156	44	18.1	118	73	4.25	5.29	0.65	1.83	2.94	14.1		4.66	54.8	4.3		0	5.08693			0
741	56	1	7	167.5	66	23.5	115	73	4.28	4.56	0.85	1.58	2.59	21		6.8	78.3	4.96		0	2.04517			0
745	59	2	3	163	68	25.6	120	74	4.41	5.93	1.81	0.94	3.65	13.3	21.2	4.78	64.9	4.35		0	2.2423	3	3	1
750	30	2	5	166	65	23.6	115	66	4.92	5.05	0.64			9	28	3.77	61	5.6		0	4.86242			0
752	33	1	9	167.2	61.1	21.9	105	75	4	4	1	1	2	30	23	5	84	5.59		0	5.01848			0
753	44	1	9	173.5	89.9	29.9	124	83	5.19	4.67	2.07			52.5		6.21	78.3	4.4		0	3.0527	3	2	1
758	37	1	2	180	72	22.22	113	76	4.63	4.85	0.55	1.3	3.02	15.3	22.4	5.32	64.8	5.38		0	3.01437	1	3	0
764	33	1	2	178	90	28.4	130	87	4.51	4.38	1.33	1.19	2.6	69.2		4.77	71.3	6.2		0	2.73785			0
766	36	1	2	171	77	26.3	134	89	5.11	3.82	1.44	1.37	1.65	21.6		4.56	83.9	4.71		0	2.0397			0
771	67	1	2	169	70	24.5	123	69	4.71					28.8				5.67		0	3.31006			0
776	34	2	9	156.5	39.1	16	127	68	4.4	4.2	0.94			7		3.2	57.7	4.16		0	2.73238			0
781	36	2	5	166	62	22.5	105	60	4.77	4.3	0.7	1.3	2.43	13	20	3.62	62	4.9		0	3.35387	3	3	1
783	38	1	3	166.5	64.5	23.3	118	79	4.01	5.19	1.18			22.1	27.7	4.56	85.7	5		0	3.94251	3	1	0
784	54	1	13	168.5	73	25.7	114	75	4.72	4.64	1.37							4.6		0	3.01164	3	3	0
792	34	2	12	150.5	52.3	23.1	108	64	4.75	3.72	0.6	1.38	2.06	12.9	20.5	3.68	53.9	4.81		0	3.01164			0
797	35	2	7	171.5	71.7	24.4	115	66	5.8	4.56	0.96			9.4		3.7	40	4.63		0	2.0178			0
799	52	1	5	168	87	30.8	151	84	6	4.8	1.8	1.58	2.67	23	22	4.58	86	6.4		0	2.16564			0
802	27	2	7	147.8	44.2	20.2	100	50	4.3	4.23	0.43			6.6		4.6	50.8	4.62		0	2.37098			0
804	34	2	2	165	54	19.8	95	61	4.89	3.84	0.44			21.9	27.2	5	55.8	4.6		0	2.23956			0
807	40	2	5	160	54	21.1	131	94	5.13	4.3	1.5	1.33	2.63	12	18	4.36	61	4.91		0	2.00958			0
809	85	2	8	151.7	57.5	25	147	85	6.6	4.37	1.52		2.27	22	30		62.6	5.94		0	3.95072	3	3	0
810	39	1	3	170.5	64	22	121	80	5.21	4.93	1.09							6.01		0	5.013	3	3	0
826	39	2	3	168	57.5	20.4	104	66	4.7	4.61	0.55			27.2		3.84	57.3	5.27		0	2.02875	3	3	0
827	44	1	13	168.5	64	22.5	116	75	5.19	4.84	1.58	1.56	3.07	17.1		3.69	84	4.5		0	2.987	1	2	0
830	26	2	8	156.8	61.7	25.1	104	74	5.4	3.97	0.72	1.63	2	13	18	4.1	55	5.62		0	4.05202	3	3	0
833	40	2	5	158	64	25.6	109	81	5.04	4.45	0.6	1.74	2.11	13	19	3.08	49	5.4		0	3.98357			0
834	29	1	5	170	63	21.8	128	76	4.16	3.2	0.39	0.92	2.09	15		6.7	93	5.3		0	3.57016			0
842	35	1	5	175	85	27.8	154	90	5.36	4.6	1			32		4.47	77	5.4		0	2.87474			0
844	56	2	8	156	62	25.5	132	69	6.1	4.68	1.1	1.32	2.88	9	22.6	5.2	65.1	5.27		0	2.0397	3	3	0
846	32	1	7	173.5	91	30.2	132	79	5.2	5.32	4.18			27.5		4.8	72.8	6.18		0	2.05886			0
847	44	1	5	170	60	20.8	103	83	4.43	3.7	1.8			18				5.1		0	2.987			0
851	46	1	7	172	69	23.3	107	59	4.3	4.51	0.76	1.53	2.58	12.2	13.8	4.8	74.2	5.05		0	2.41478			0
853	29	1	2	178	61.5	19.4	113	78	4.45	4.15	0.71			17.5		4.79	78.8	4.6		0	2.7488	3	3	0
855	50	1	5	171	73	25	160	101	5.43	4.61	2.03			21		5.78	116	6.1		0	4.23819			0
857	40	1	5	173	71	23.7	138	86	4.74	5	2.1	1.63	2.78	27	21	3.98	93	5.3		0	2.01232			0
859	36	1	2	180	64	19.8	97	67	4.44	3.75	0.4	1.28	2.27	13.7	24.4	6.07	83.4	5		0	5.02122			0
865	55	1	7	161.5	59.1	22.7	93	62	4.9	3.76	0.84	1.35	2.34	10.1		5	77.3	4.51		0	2.29706			0
866	31	1	7	177.5	78.5	24.9	86	55	5.4	3.92	1.45	1.29	2.21	23.1	24.9	4.4	79.6	4.99		0	2.23956			0
870	69	1	5	163.5	60.3	22.6	156	76	6.13	4.3	1.9	1.14	2.41	24	28	3.87	75	6		0	3.10472	3	3	0
872	31	1	13	163	75	28.2	116	75	5.14	4.1	3.04			42.1		6.47	66.9	4.31		0	3.04997	1	3	0
873	49	2	4	164	54	20.1	93	60	5.47	5.75	1.2	1.85	3.02	21.2		6.42	41.2	4.82		0	2.39836			0
877	54	1	4	168	68	24.1	141	92	5.12	3.72	1.98			25.3		4.38	71.5	4.65		0	2.73785			0
880	50	1	9	178	78	24.62	105	64	4.5	3.36	0.73	1.01	1.98	23.3		3.49	90.1	4.64		0	2.45859	1	2	0
881	39	1	14	164.5	70	25.9	128	87	4.12						221.6			3.9		0	2.14374			0
884	34	1	2	184	87	25.7	137	93	3.74	4.73	1.21	1.1	3.49	22		4.52	86.7	4.59		0	3.25804			0
891	41	2	5	165	53	19.5	111	66	4.6	3.8	0.6	1.21	2.18	11	20	5.23	71	4.9		0	2.5024			0
895	38	1	3	164.5	62.5	23.1	108	79	4.61	3.84	1.24	1.14	2.19	27		7.8	60.3	4.6		0	2.07529	3	3	0
897	59	2	4	154	52	21.9	105	72	5.05	5.32	0.52	1.76	2.9	14.9	17.2	4.65	61.7	4.8		0	3.22519			0
901	67	2	2	160	51	19.9	98	66	5.19	4.67	1.25			12.8		8.02	69.3	4.84		0	3.18686			0
904	43	2	4	166	67.9	24.6	111	70	5.05	4.65	0.97	1.61	2.67	14.2		4.75	70.2	5.1		0	4.62149			0
905	27	1	7	175.7	68.9	22.32	94	63	4.2	4.28	0.87			12		3.6	91.3	5		0	3.5948			0
916	49	2	7	165.4	57.1	20.9	144	98	5.1	5.78	1.17	1.91	3.53	22.9		4.6	59.4	4.81		0	3.05544			0
918	36	1	8	169	52	18.2	112	71	4.9	4.04	0.5	1.38	2.17	30		6.38	74.9	4.8		0	4.04654	1	3	0
919	30	1	11	172	55.9	18.9	99	66	4.94	4.31	1.07			12.4	15.3	4	84.2	4.2		0	2.65572			0
921	61	1	2	171	73	25	131	82	4.47	5.13	0.73			10.2				5.6		0	2.98973			0
922	37	2	11	166	61.5	22.3	96	53	5.28	5.61	1.29	1.42	3.53	22.9		6.28	52.6	4.95		0	2.04517			0
923	39	1	12	172	65.7	22.2	108	69	5.32	3.78	1.23			13.7	16.8		71.5	5.3		0	2.23135			0
931	32	1	5	166	72	26.1	116	79	5.36	5.1	3.1	1.32	2.76	27	23	3.44	81	5.2		0	3.19507			0
935	30	1	3	173	64.5	21.6	101	61	4.32	6.61	0.65			23.4	23.2	5.13	73	4.9		0	3.8768	3	3	0
936	40	2	3	162	84.6	32.2	126	83	5.54	3.7	0.66	1.3	2.26	12.2		3.45	40.6	5.26		0	2.00137	3	3	0
937	43	2	5	168	72	25.5	100	69	4.99	5	1.8			18		4.54	71	5.68		0	2.01506			0
938	31	1	11	180.5	68.1	20.9	130	77	4.66	5.15	1.04				22	5.99	88.7	3.9		0	2.03149			0
944	45	1	2	173	74	24.7	127	79	4.1	3.94	1.18			27.9				4.7		0	2.01232			0
947	50	1	2	156	52	21.4	140	87	5.26	5.61	0.67			27.6				4.7		0	2.03422			0
949	59	1	3	163	57	21.5	125	76	5.61	5.92	3.01	0.97	2.97	15.6		5.48	86.2	5.3		0	2.60917	1	3	0
953	47	1	7	164	53	19.7	114	77	4.4	3.79	0.88	0.9	2.11	31		6.6	65.5	4.9		0	2.01232	1	3	0
956	74	1	8	168.2	79.8	28.2	164	91	6.7	4.19	0.78		2.23	21	26		74.6	6		0	2.06708	3	3	0
958	35	1	5	171.5	96.5	32.8	140	90	5.13	4.49	2.26	0.98	2.71	50		3.47	60	5.1		0	4.36961			0
960	31	2	9	159.2	45.2	17.8	108	63	3.69	4.13	0.75			11.4		2.26		4.49		0	2.30527			0
962	33	1	4	174.5	65.6	21.5	107	71	4.6	3.09	0.71			10.7		4.62	99.7	4.28		0	2.13826			0
969	53	2	3	148	66.5	30.4	109	70	5.05	4.69	1.52	1.31	2.55	48.8		4.74	61.3	4.5		0	3.03901	3	3	0
973	40	2	11	156	53.1	21.8	113	62	4.95	5.81	0.72	2.2	3.6	24.6		4.72	52.9	5.2		0	2.45859			0
974	62	2	4	157	49	19.9	89	55	4.62	7.48	2			17.7		3.16	54.5	3.9		0	3.03354			0
975	43	2	6	161	58	22.38	102	64	4.2	3.97	2.93			19			64.2	5.1		0	5.00753			0
977	48	1	13	175.5	64	20.8	129	77	4.88	4.19	0.84	1.57	2.53	16.3	23	5.35	89.8	5.26		0	3.18686	3	3	0
978	30	1	7	163.5	66.5	24.9	129	90	5.4	3.77	0.5	1.21	2.14	38		4.3	73.9	5.4		0	3.06366			0
980	37	2	2	168	54	19.1	114	71	3.98	4.89	0.89	1.33	3.05	8.4	15.8	5.69	63	4.9		0	3.92608			0
987	32	2	8	159	59	23.3	94	60	5.8	5.8	1.65			10.7		3	54.2	4.78		0	3.09651			0
996	32	1	5	168	60	21.3	115	68	4.62	3.81	0.9			19	20			5.7		0	4.43806			0
998	23	1	9	184.5	73.8	21.7	121	62	5.3	3.85	0.9	0.93	2.57	24.7		3.85	68.2	5		0	4.07392			0
1001	30	1	5	181.5	86	26.1	136	67	4.22	4.32	1.5			28	24	4.91	74	4.6		0	3.88227			0
1002	45	2	4	163.5	57.9	21.7	98	72	4.92	4.26	1.49	1.68	2.3	7.9		1.8	58.1	4.9		0	4.00274			0
1018	36	2	2	160	49	19.14	109	69	4.48	4.34	0.58			28.7	26.4	3.52	50.4	5.45		0	2.04791			0
1019	33	2	5	165	54	19.8	104	63	4.8	4.29	0.4	1.6	2.3	11		4.5	64	5		0	2.12183			0
1024	60	1	11	163.1	56.9	21.4	110	66	5.07	4.81	0.79	1.77	2.86	14.4		6.78	65.6	3.96		0	2.19302			0
1025	23	1	10	170.5	54	18.6	137	79	5.01	3.53	0.53			27		2.9	91	5.09		0	2.13552	3	3	0
1027	48	2	5	166	59	21.4	127	72	4.74	3.5	0.6	1.12	1.92	20		4.34	60	5		0	2.17933			0
1036	33	2	2	167	60	21.5	105	74	4.9	4.34	0.39	1.18	2.69	14.7	19.9	4.55	51.8	4.7		0	3.99452			0
1039	59	1	2	178	82	25.9	132	91	3.38	6.05	2.57	1.51	3.19	20.7		4.46	87.1	4.63		0	2.02327			0
1040	43	2	2	157	48	19.5	104	70	4.29	4.63	1.58	1.34	2.76	23.2		3.26	51.6	4.9		0	3.94798			0
1053	45	1	9	163.3	64	24	103	77	5.76	3.87	0.82			24.3		6.8	62.2	5.17		0	3.98905	3	3	0
1055	53	1	13	163.5	65.5	24.5	123	73	5.62	6.56	2.28							5.34		0	3.01164	1	3	0
1056	72	2	4	160	59.8	23.4	121	62	6	4.31	2.23	1.33	2.29	12		5	68	6.61		0	2.13826			0
1057	56	1	5	169	71	24.9	145	92	6.45	5.4	1.7			23	18	6.72	73	8		1	4.87885			0
1059	41	1	5	174.5	68	22.3	106	73	5.55	5.18	0.72			17	18	5.22	69	5.1		0	3.00616			0
1062	38	1	10	168	73.1	25.9	105	58	5.05	4.17	2.09			19		4.2	82.6	5.18		0	2.06982	3	3	0
1070	52	2	4	161	77.1	29.7	169	86	6.04	5.59	1.86	1.1	3.39	37.4		3.39	51	5.6		0	2.04244			0
1073	23	2	8	160	53.5	20.9	127	81	4.7	4.16	0.99	1.25	2.18	15		4.7	54.9	4.62		0	3.02806	3	3	0
1074	63	1	6	159	50.5	20	128	72	4.1	9.34	1.08			26				8.46		1	2.91307			0
1079	53	2	4	170	63	21.8	125	81	4.98	5.16	0.75			23.2		4.57	63.6	4.99		0	2.42574			0
1082	29	2	4	164.5	68	25.1	127	77	4.7	5.27	1.07	0.7	3.65	16.9		2.5	52.4	5.67		0	2.97057			0
1084	39	2	14	166	57	20.7	113	64	4.82	3.63	1.08			9.1		3.32	60.3	4.4		0	2.01506			0
1099	49	2	5	160	62	24.2	152	87	5.23	3.5	0.7	0.93	1.92	16	24	4.23	59	5.3		0	4.15332			0
1103	31	1	14	175.5	72.9	23.7	127	75	4.7	5.45	1.38	1.3	2.81	24.7		3.86	59.9	4.7		0	2.02327			0
1108	35	2	9	162.5	56.4	21.4	113	78	4.97	3.53	0.61	1.43	2.05	14.2		4.17	51.7	4.8		0	2.03422			0
1110	27	1	3	169	112.5	39.4	177	110	5.36	5.31	3.4			56.9		2.85	80.1	5.54		0	2.0616	3	3	0
1111	43	2	9	159.9	79	30.9	129	83	4.75	5.89	2.9			32.3		2.95	56	4.5		0	2.83915			0
1112	29	1	7	180.5	77	23.6	137	80	4.6	4.34	0.84			21.9		4.7	88	5.19		0	2.1848			0
1121	41	2	2	165	65	23.9	102	70	3.89	3.87	0.84	1.27	2.18	12.4		4.78	70.9	4.3		0	4.52293			1
1122	38	2	2	161	54	20.8	102	68	3.86	4.7	0.49			12.6			60.9	4.1		0	3.92882			0
1123	37	2	12	162.5	47.8	18.1	101	66	4.64	5.39	1.15	1.77	3.06	8.4	19.2	3.5	41.4	5.04		0	2.01232			0
1124	29	2	8	156	41	16.8	112	85	5.4	4.06	0.3			15		4.3	44.6	5.3		0	4.06023	3	3	0
1129	28	1	8	165	58.2	21.4	111	71	5.4	4.05	1.01	1.37	2.28	26.6	26.7	3.9	74	5.19		0	2.6694	3	3	0
1130	42	1	8	170	69	23.9	128	87	5.1	4.45	1.08			17	32	3.7	87.6	5.4		0	2.97331	3	3	0
1131	25	2	7	164.9	47.1	17.3	109	54	4.6	3.95	0.53			10		3.4	53.8	4.76		0	3.1102			0
1134	36	2	13	173	55.1	18.4	99	57	4.4	4.44	0.91	1.35	2.66	16.5		4.79	73.8	4.6		0	2.00958			0
1136	29	1	7	167.4	74.4	26.55	143	90	3.9	5.09	1.86			59		6	75.7	4.3		0	5.14168			0
1137	34	1	4	185	94.6	27.6	123	80	5.26	4.49	2.69			34.6		5.08	82.7	5.72		0	2.10815			0
1144	41	2	5	158	54	21.6	91	65	4.79	4.6	1.1	1.26	2.82	5	13	3.49	57	5.1		0	3.01164			0
1148	34	2	2	156	71	29.2	97	60	3.68	6.97	2.46	2.09	3.97	8.7		2.86	52.1	4.79		0	3.15948	3	3	0
1153	32	2	9	163	47.2	17.8	93	63	5.15	4.08	0.78			7.9			55.9	5.26		0	4.01369	3	3	0
1155	28	1	9	173	74.2	24.8	114	66	4.79	3.57	0.64	0.89	1.89	18.8		3.98	73.5	4.6		0	3.26078			0
1156	33	1	11	183.5	96.5	28.7	124	79	5	3.37	1.13	0.83	2.11	70.9	36.6	5	95.1	5.2		0	2.01506			0
1158	65	2	9	156.5	69.3	28.3	147	84	5.24	6.05	2.83	1.31	2.61	32.7	22.9	3.69	53.3	5.8		0	3.94798			0
1160	52	2	2	160	67	26.1	132	87	6.41	4.89	1.24	1.07	3.06	12.3		4.26	50.5	5.5		0	3.1102			0
1161	59	1	2	172	63	21.3	144	98	4.58	4.47	0.79	1.79	2.29	12.5		5.95	79.5	5.08		0	3.97536			0
1162	46	1	2	172	91	30.8	152	96	3.88	4.88	1.15	1.09	3.04	42.6		5.53	85.9	4.7		0	3.96441			0
1163	31	2	2	167	47	16.9	109	61	4.01	3.88	0.58			18.6			62.7	4.67		0	2.9514			0
1171	37	2	6	155	49	20.4	123	74	5.5	3.77	0.49			16				4.71		0	3.87132			0
1172	43	2	2	157	65	26.4	113	67	5.14	2.61	1.26	1.1	1.11	7.2	12.4	4.02	70.6	5.14		0	2.97331			0
1177	36	1	3	170.5	77	26.5	128	86	4.77	5.68	1.05			33.2	29	5.36	71.2	5.98		0	4.01095	3	3	0
1180	45	2	8	164	61.5	22.9	90	56	4.94	2.97	0.34			12	19			4.15		0	5.2731	3	3	0
1182	55	1	5	169.5	59.3	20.6	101	69	5.86	5.85	2.63	1.26	3.3	29		4.32	91	5.9		0	3.82204			0
1186	29	2	5	161	50	19.3	131	79	4.9	4.8	0.57	1.73	2.92	12		4.7	61	5.5		0	2.05065			0
1191	52	1	5	160	79	30.9	114	78	4.59	4.3	1.4	1.17	2.82	21	19	3.62	80	5.4		0	2.94319			0
1193	36	1	8	184.5	90.7	26.6	113	75	5	6.27	2.25	1.12	3.99	60.9	26.1	6.14	84.8	5.12		0	3.22519	3	2	0
1196	83	1	5	168	65	23	133	72	4.81	3.7	1.1	1.04	2.22	17	29	4.98	122	5		0	3.75359			0
1199	56	1	3	175	68.5	22.4	104	81	4.47	3.65	0.65	1.18	2.17	20.2		5.91	119.4	4.81		0	3.92882	1	3	0
1200	28	2	7	170	48.1	16.6	96	63	4.4	3.87	0.45	1.18	1.86	15		4.1	69.9	4.23		0	4.03285			0
1201	28	1	8	168.5	76	26.8	106	65	5.3	3.89	1.73			32	25	4.5	68.1	6.03		0	4.00274	2	2	0
1203	48	1	5	173	85.5	28.6	115	88	4.79	4.14	0.8			19	24	5.06	68	5.1		0	3.90965			0
1205	75	1	7	170	72.5	25.1	143	77	4.8	4.47	1.22	1.07	2.22	25		4.35	80.7	6.5		0	3.02533			0
1206	39	1	9	186	74.4	21.5	122	72	4.3	4.76	0.83	1.35	2.89	24.9		6.22	78.9	4.29		0	2.0835	1	3	0
1208	29	2	2	152	54	23.4	96	61	3.13	3.41	0.66	1.46	1.89	9.2		4.76	56.8	4.6		0	4.02464			0
1210	30	1	5	166	91	33	141	79	4.95					49			75	4.5		0	2.9295			0
1216	34	2	9	166.1	52.5	19	95	60	5.12	4.87	0.62	1.96	2.58	6.7	13.4	5.18	63.7	4.15		0	3.54825			0
1228	38	1	7	169.5	76.5	26.6	115	75	5.2	4.92	1.08	1.51	3.03	37.1		6.4	76.6	4.56		0	2.53251			0
1234	26	1	8	184	61.5	18.1	131	68	3.95	3.48	0.28			16	32			4.21		0	3.6742			0
1235	26	2	3	161.5	61	23.4	111	72	5.06	3.38	1.02			20.9			63.9	4.98		0	3.02259	3	3	0
1239	48	1	5	173	76	25.4	128	82	4.49	3.8	2.2			17	19	5.23	99	5.4		0	3.97262			0
1242	63	1	5	170	74.5	25.8	171	106	5.04	4.04	1.14			37	34	4.61	87	5.1		0	3.99726	3	3	0
1246	75	2	2	163	63	23.7	132	84	4.5	6.56	2.32	1.08	4.28	9.9		5.1	84.9	5.53		0	2.77892	3	3	0
1250	44	1	5	177	74.5	23.8	157	89	6.34	4.9	1.7	1.18	2.77	51		5.47	92	5.2		0	3.07187	1	2	0
1255	37	1	5	177	73	23.3	136	82	5.05	5.12	0.53			16	20	5.48	69	5.1		0	3.8768			0
1259	29	2	2	167	61	21.9	97	63	3.83	2.91	0.61			11.8	23.9	3.72	67.9	4.3		0	3.17317			0
1261	34	1	2	170	57	19.7	112	78	4.26	4.32	1.32	1.28	2.53	33.8	30.4	4.49	71.9	4.9		0	2.97057			0
1266	33	2	3	158.5	48.5	19.3	126	93	4.6	3.43	0.67			12.1		3.9	55.3	4.8		0	2.06434	3	3	0
1268	35	1	5	167	81	29	140	85	4.84					105			73	5.1		0	2.85284			0
1272	29	1	9	173.2	71.1	23.7	125	70	5.24					15.9				4.6		0	2.21492	3	3	0
1274	30	1	5	181.5	71	21.6	129	70	4.46	3.4	0.4	1.28	1.89	131	60	5.13	92	5.1		0	3.23888			0
1279	31	2	2	160	50	19.5	105	48	4.32	3.1	0.62			15.3				4.81		0	2.05339			0
1280	61	1	11	161.7	59.7	22.8	127	83	4.19	5.06	2.6				19.4	5.3	74.7	4.8		0	2.32717			0
1281	63	2	2	159	54	21.4	130	91	4.55	4.97	1.05	1.33	2.52	13.9	22.2	5.43	56.5	4.9		0	4.27379			0
1283	25	2	8	162	52	19.8	97	70	5.3	4.27	0.78			17.1	27.1		45.7	4.91		0	2.08624			0
1287	28	1	8	172	68	23	112	66	5.5	4.6	0.91			19.4		5.3	92.2	5.43		0	2.01232	3	3	0
1289	39	2	3	157	55.5	22.5	125	66	5.47	3.53	0.85	1.41	1.66	7.8	13.9	3.53	60.9	5.1		0	3.05818	3	3	1
1290	38	1	3	165	68.5	25.2	91	64	5.62	6.12	1.2			30	22	4.38	84.1	5.2		0	2.49966	1	3	0
1292	44	2	3	164	51	19	130	84	4.13	5.45	1.12	1.79	3.12	20.2	21.3	2.62	52.1	4.71		0	2.02875	3	3	0
1293	33	2	2	167	68	24.4	105	78	5.57	3.81	0.9			29.7		5.64	52.7	5.4		0	3.02806			0
1297	33	1	12	172.5	81.5	27.4	127	82	5.63	5.15	2.4	1.13	3.17	27.4	23.4	4.98	61.9	5.9		0	2.22313			0
1310	27	2	4	173	61	20.4	123	103	5.14	5.63	0.86			14.5		3.36	47.5	5.01		0	2.74606			0
1313	34	1	8	175	99	32.3	153	84	5.32	5.25	0.84	1.52	3.15	58.2		6.1	79.1	5.01		0	2.54894	3	3	1
1315	31	1	9	179.5	89.2	27.7	127	78	5.74	5.85	4.49			80.4		3.98	86.3	5.7		0	2.73511			0
1316	31	2	3	169	57.5	20.1	126	62	4	3	0			15				4.03		0	3.98084	3	3	0
1317	43	1	3	174	76	25.1	97	60	3.85	6.23	1.85	1.04	4.17	25.8	20.8	4.42	78.3	4.1		0	4.13415			0
1321	45	1	4	164.5	66.9	24.7	115	68	4.14	4.67	0.67			23			76.9	4.4		0	2.98426			0
1333	70	1	4	174	89	29.4	110	70	5.55	6.41	1.73	1.24	4.18	20.1			83.2	5.9		0	2.75702			0
1334	64	1	5	160	67	26.2	161	85	4.75	5.9	2.3	1.63	3.18	20	27	4.79	80	6.4		0	3.8768			0
1336	39	1	2	170	90.4	31.3	155	101	5.4	5.1	1.5	1.18	3.64	122.1	48.7	4.3	85.2	4.6		0	2.02053			0
1337	29	2	13	162	53	20.2	100	71	5.81	4.49	0.77			8.1		2.97	51.1	4.49		0	2.08898			0
1339	26	1	11	182.6	87.1	26.1	132	60	5.13	4.13	1.42			24.6		3.39	94.6	4.4		0	2.7488			0
1341	32	2	8	159.5	57	22.4	118	64	5.1	4.7	0.87			9		2.2	55.2	5.2		0	2.9295	3	3	0
1344	32	2	2	166	51	18.5	109	82	3.81	4.16	0.93			8.1			59.5	4.51		0	3.8768			0
1351	38	2	13	158	43.3	17.3	109	73	4.46	3.57	0.64			17.2		3.48	48.5	4.5		0	2.2642			0
1352	32	1	5	175	84	27.4	116	74	4.61	4.4	0.7			39	26	4.19	93	4.6		0	3.0883			0
1357	43	2	5	156	54	22.2	131	80	4.87	3.8	0.7	1.25	2.35	28	34	5.2	88	5.5		0	4.04381			0
1358	46	1	5	161	56	21.6	116	73	5	4.19	0.8	1.22	2.67	17	24	3.38	82	5.1		0	4.04107			0
1360	28	1	7	168.5	63	22.19	121	65	4.7					13		4.4	71.9	4.25		0	5.09514			0
1362	49	1	5	177	86.7	27.7	132	91	4.53	5.43	1.36	1.28	2.96	12	18	3.75	48	5		0	4.95003			0
1368	39	2	8	162	43	16.4	86	55	5.2	4.91	1.14	1.62	2.92	15.7		3.9	52	5.26		0	2.41478	3	3	0
1369	30	1	9	181.4	81.2	24.7	131	80	4.8	4.7	1.47			27.5		4.5	78.3	4.94		0	2.74059			0
1372	34	2	5	159	52	20.6	105	64	4.53	5.4	1			8	16	4.94	76	4.6		0	2.0397			0
1376	38	1	4	174	74	24.3	122	74	4.75	4.07	0.92			34.6		4.64	88.5	5.5		0	3.01711			0
1377	49	2	7	155.5	56	23.2	96	60	4.9	3.98	0.51			12.4		4.2	49.9	4.68		0	2.97331			0
1384	43	2	9	172.2	59.2	20	110	63	4.9	4.79	1.39	1.37	3.18	11.3	16.4	4.66	56.2	5.54		0	3.36482			0
1385	33	2	3	161	49	18.9	106	70	4.18	3.63	0.9							4.57		0	5.05955			0
1386	33	1	3	160.5	58.5	22.7	114	68	4.27	4.31	0.76			12.3			91.7	5.06		0	4.9911	3	3	0
1388	48	1	2	164	66	24.5	123	77	4.92	5.93	1.78	1.35	3.49	55	36.5	2.89	67.8	4.68		0	3.03354			0
1389	39	1	4	170	58.3	20.2	110	80	4.67	6	2.48	1	3.35	19.9		3.98	76.2	6.1		0	3.0089			0
1391	29	1	8	179.5	71	22	119	83	5	4.51	1.2			15		5.3	92.9	5.4		0	2.01232	3	3	0
1394	56	2	2	165	59	21.7	101	56	4.76	4.27	0.49	1.26	2.7	9.9		5.11	63.6	6.1		0	3.93155			0
1405	74	1	4	163	47	17.7	120	74	4.58	6.32	1.23	1.62	3.93	13.6	29.9	4.68	96.4	5.4		0	2.69952	1	3	0
1407	48	1	5	175	68	22.2	142	95	6.39	4.24	1.65			80	62	6.84	109	6.5		0	4.09582			0
1408	32	1	5	161	52	20.1	104	61	3.95	4.4	0.4	1.45	2.52	11	16	4.13	58	4.9		0	3.79192	2	2	0
1409	49	1	4	164	61	22.7	112	66	4.89	5.91	1.44	1.21	4.21	29.1		4.43	76.4	4.9		0	3.0089	1	3	0
1411	49	2	8	165.5	54	19.7	121	80	5.1	3.19	0.59			9		3.2	53.1	5		0	2.00958	3	3	0
1416	33	2	11	161.4	54.3	20.8	105	60	4.63	4.46	0.72	1.34	2.59	8.4	17.2	2.94	56.4	4.5		0	3.2334			0
1417	49	1	2	175	86	28.1	132	89	4.48	5.81	7.12			22.1	20.1		115.5	6.3		0	4.38604			0
1421	43	2	2	165	56	20.6	107	81	5.54	4.73	1.45	1.37	2.8	11.7	18.9	4.37	65.8	4.8		0	3.06366	3	3	0
1424	29	1	13	173	66.1	22.1	130	74	4.27	3.44	0.69	1.37	1.84	17	17.1	4.48	104.5	4.4		0	2.01506	3	2	0
1427	36	2	8	152	50	21.6	90	59	4.7	4.85	1.02			23	30		51	4.3		0	3.25804	3	3	1
1430	42	1	9	175.5	52.6	17.1	132	62	4.33	3.37	1.06			10.6		4.78	85.2	5.06		0	3.90691	1	3	0
1431	29	2	2	163	51	19.2	99	60	3.77	2.65	0.61			9.5		3.84	44.1	4.83		0	4.14237	3	3	1
1433	32	2	5	170	57	19.7	128	64	4.29	3.95	0.6			14				4.84		0	2.30253			0
1436	38	2	2	158	49	19.6	108	66	3.78	4.99	0.62	1.68	2.76	16.3		3.43	49.5	4.85		0	2.84189	3	3	0
1448	35	2	3	163	49.5	18.6	103	70	5.44	4.08	0.9	1.27	2.26	13.4	20.4	4.16	69.9	4.5		0	2.76523	3	3	1
1451	48	2	13	158.5	57.3	22.8	129	89	4.57	3.76	0.56			17.7		4.17	65.7	4.3		0	3.5729			0
1453	41	2	6	154.5	54	22.6	113	79	4.9	4.57	0.85			11		3.6	57	4.7		0	4.13142			0
1455	40	2	4	160	55.7	21.8	120	77	5.55	5.71	1.15			10.7	14.8	3.58	48	5.2		0	3.15948			0
1456	45	1	10	159	70	27.7	114	63	5.27	5.28	3.23			51		4.6	77	5.01		0	2.30801	3	3	0
1461	62	2	4	154	45.6	19.2	134	96	5.87	5.1	0.39	2.09	2.43	18.2	20.3	5.72	57.4	5.6		0	2.21492			0
1465	41	1	9	174.5	90.7	29.8	118	79	5.59	4.92	1.53			45.8		3.48	88.8	5		0	3.37029			0
1466	23	1	3	174	53.5	17.7	118	89	4.84	3.78	1.36			45		4.12	65	4.63		0	3.83573	1	3	0
1467	27	2	13	171	65.7	22.5	127	85	4.47	6.92	1.09			8.3	15.7	4.33	47.5	4.7		0	3.30185			0
1469	37	1	5	174	64	21.1	114	79	4.72	5.3	0.9	1.71	2.5	20		3.41	78	5.6		0	4.15606			0
1471	35	1	8	173.5	79	26.2	124	90	5.1	2.45	0.72			49		4.1	82.8	5.65		0	4.02738	1	3	1
1473	33	1	4	172	65	22	113	70	4.93	4.83	0.37			33.9		6.68	82.7	4.6		0	3.48528			0
1474	31	2	2	158	52	20.8	104	66	4.29	4.05	0.54			14.8	19.4		51.4	4.68		0	3.08008			0
1475	35	2	2	176	55	17.8	89	63	3.71	3.92	0.44	1.78	2.08	12.4		2.67	51.4	3.9		0	4.31211			0
1476	60	2	11	153	60.3	25.8	175	90	5.47	5.29	1.1	1.38	3.34	24.6		5.82	51.1	5.4		0	2.06434			0
1489	73	2	8	148.5	67	30.4	138	68	6.4	4.56	2.82		2.25	30	40		84.4	5.95		0	3.89322			0
1493	31	1	5	179.5	66	20.5	103	73	5.08	3.77	1	1.5	1.93	30	27	5.02	71	5.1		0	3.19781	3	3	0
1494	58	1	5	167	79	28.3	176	101	5.65	4.9	1.8	1.29	3.47	56	49	4.31	85	5.4		0	3.94798	3	3	0
1496	37	1	14	171.5	76.8	26.1	120	77	5	5.2	0.85			17		4.7	100.6	5.1		0	2.16838			0
1498	42	2	2	169	57	20	117	69	3.9	4.46	0.71			24.8	23.4	3.75	61	4.71		0	3.11841			0
1508	32	2	9	158	50.6	20.3	110	63	4.52	4.05	0.44	1.67	2.27	11.5		5.2	57.5	4.7		0	2.10815			0
1512	31	1	5	165	82	30.1	102	65	4.9	4.3	1.7	1.45	2.31	65	42	5.67	71	5.1		0	3.96715			0
1516	32	2	3	160	54.5	21.3	117	70	4.16	4.27	0.88			9.6		5.97	59.8	4.8		0	2.55715			0
1517	54	1	2	172	75	25.4	151	107	5.4	6.82	9.87	1.07	3.01	19.2	27.7	5.39	73.2	4.3		0	4.00274			0
1518	32	1	5	167	67	24	116	75	4.72	5.61	1.8	1.89	2.94	50	32	4.4	74	4.9		0	4.04381			0
1527	33	2	9	157.5	54.3	21.9	107	77	5.04	4.58	1.02			8.5		2.76	66.6	4.8		0	2.16564			0
1529	35	2	3	161	65.9	25.4	110	83	5.48	4.22	2.13			9.6		2.59	45.7	5.1		0	3.17317	3	3	0
1532	39	2	5	160	55	21.5	118	49	5.72	4.7	0.6	1.33	2.66	19		3.76	63	5.1		0	3.09103			0
1534	38	1	2	179	78	24.3	110	69	4.49	5.32	1.37	1.46	3.04	21	18.7	5.25	73.6	5.27		0	3.67146	3	3	0
1535	39	1	7	163	61	23	92	62	4.6	3.78	0.5			12	17	5.5	85.1	4.56		0	4.89254			0
1540	50	1	7	171.5	59.4	20.2	94	60	5.8	4.8	1.42			14.4				4.58		0	2.13826			0
1542	43	1	5	173	65	21.7	130	81	5.35	4.4	1.2	1.26	2.41	22		3.31	84	4.8		0	2.07255			0
1544	34	1	5	171	88	30.1	120	98	4.43	3.9	1.1	1.08	2.48	25		5.1	88	4.6		0	3.02806			0
1547	51	1	3	169	59.5	20.8	123	84	4.28	3.29	0.48			28.2		5.38	84.9	5.27		0	4.33128	3	3	0
1549	27	2	8	157	50.5	20.5	117	82	5.4	3.54	0.66			12	26			4.8		0	2.74059			0
1550	46	2	5	152	47.6	20.6	124	68	4.28	4.7	0.4	1.61	2.39	8		5.26	51	4.8		0	4.20534			0
1552	42	2	5	155	49.2	20.5	102	64	4.34	4.4	0.4	1.12	2.82	14	18	3.76	51	5.6		0	4.78029			0
1557	56	1	5	166	57	20.7	116	82	5.04	5.5	1			13	14			5.2		0	2.99795			0
1563	58	1	7	164.5	67.5	24.9	134	74	5.2	4.95	1.28			17.6				4.78		0	2.93771			0
1564	25	2	4	164	59	21.9	136	79	5.57	5.37	0.44			13.3		4.63	48.6	5.3		0	2.80356			0
1567	31	1	13	165.5	58.6	21.4	118	66	5.14	5.21	1.09			18.5	19.9	3.33	90	5.5		0	2.58727	1	2	0
1572	63	1	2	170	84	29.1	131	86	5.17	5.41	2			156.1		4.07	88.4	5.34		0	2.57358			0
1573	30	1	5	174	62	20.5	138	88	4.58	4.11	1.18			13	23	4.97	86	5.3		0	4.75565	2	3	0
1577	35	1	7	161	50.5	19.5	114	79	4.1	4.15	0.56			11		4.5	80.8	4.96		0	4.19439			0
1583	29	2	8	167	61	21.9	112	70	4.8	4.52	0.62	1.44	2.71	10.4		4	45.5	4.99		0	2.0397	3	3	0
1584	51	2	3	155.5	60.5	25	138	89	4.41	5	1.22	2.06	2.9	14.9		4.32	36.1	5.17		0	2.16838	3	3	0
1588	33	1	5	183	80	23.9	109	66	5.81	5.5	1.4			28		5.53	79	5.3		0	4.10678			0
1589	32	1	5	170	72	24.9	125	79	5.34	5.8	2.1	1.39	3.77	45	32	7.45	84	5.3		0	2.25873			0
1590	62	1	13	176.5	72.9	23.4	122	81	4.65	7.03	3.48	1.22	4.26	53.6		4.74	70.9	4.42		0	2.85558	3	3	0
1592	66	2	9	151	51.6	22.6	120	60	5	6.4	3.94	1.3	3.61	10		5.3	58	5.6		0	2.45859			0
1593	50	1	2	170	67	23.2	99	70	4.5	4.85	1.11	1.04	2.97	16.9	19.9	5.12	83.3	4.59		0	2.25325			0
1594	46	1	5	166.5	67	24.2	122	100	5.1	4.73	2.3			91	72	6.32	88	5.6		0	3.91786			0
1597	30	1	5	179.5	65	20.2	122	75	4.6	4.83	0.81	1.41	2.25	28	27	5.56	89	5.5		0	4.52293	3	3	0
1600	62	1	12	171	71.8	24.6	128	80	6.63	4.26	1.01	1.75	2.22	47.7	34	5.44	73.8	7.1		1	2.86927			0
1601	29	1	2	169	64	22.4	133	75	3.71	3.49	0.61	1.17	2.08	16.7		5.48	91.3	4.82		0	2.01232			0
1604	43	1	4	180	79	24.4	100	72	4.6	7.35	1.68			43.1		3.9	85.2	4.7		0	2.00958			0
1611	28	2	4	180	62	19.1	104	63	4.45	3.9	0.4			5.9		4.19	60.4	4.7		0	2.97604			0
1614	34	1	3	182	80	24.2	112	85	3.71	5.27	2.11	1.41	2.93	36.5	30.9	3.83	67.2	4.25		0	3.03354	1	3	0
1619	63	1	11	166.5	69.2	25	96	68	5.25	5.88	3.45	0.77	3.57	58.3		3.48	66.4	4.7		0	2.34086			0
1623	56	1	5	164	73	27.1	136	94	5.16	4.4	2.9	1.49	2.34	11	18	3.9	96	5.2		0	2.95688			0
1625	41	2	9	146	47.3	22.2	94	60	5.26	3.73	1.04	0.96	2.19	20.8		2.89	44.6	4.2		0	2.03422			0
1626	48	2	7	156.8	59.1	24	131	89	5.2	6.19	1.35			7.3	19.1	4.6	61	5.66		0	2.00684			0
1627	60	2	9	163.1	59.2	22.3	158	88	6.26	5.57	1.67			27	22.4	6.1	61.8	6.8	1	1	2.64203			0
1635	37	1	5	172	85	28.7	152	86	5.04	6	2.9	1.45	3.99	158	171	3.94	93	4.7		0	3.46064			0
1636	28	2	3	165.5	54.5	19.9	108	68	3.99	4.07	0.67	1.29	2.47	11.3		4.5	51.8	4.8		0	5.00479	3	3	0
1638	31	2	3	166.5	48	17.3	102	63	3.54	3.78	0.73			10.7		2.69	57.6	4.93		0	4.02464	3	3	0
1639	39	2	3	159.5	53.5	21	116	77	5.66	5.21	0.85	1.49	2.86	11.1		2.53	57.1	5.03		0	2.01232	3	3	0
1640	37	1	9	174.5	74.8	24.6	110	65	5.33	5.07	2.65					3.89	53.1	6.02		0	2.43395	1	2	0
1642	28	2	5	165	51	18.7	131	86	5.27	3.22	0.74			10	16	5.34	58	5.2		0	4.92539	3	3	0
1643	35	2	5	159	58	22.9	109	75	4.72	3.21	0.8	1.48	1.44	11	16	2.7	52	5.2		0	4.04107	3	3	0
1644	28	2	7	157.4	51.6	20.83	109	72	5.1	4.86	0.45	1.62	2.6	15		4.8	54.2	5.1		0	3.96441	3	3	0
1646	45	1	11	172.5	78.9	26.5	109	77	5.46	7.46	4.35	1.41	4.42	38.8	25.7	3.49	80.7	5.12		0	2.00958			0
1667	55	1	5	174	98	32.4	133	83	5.38	4.19	3.2			20	18	4.39	88	5.9		0	3.90691			0
1668	30	1	5	175	75	24.5	132	69	4.73	3.45	0.81			25	23	6.53	87	5.3		0	3.94798			0
1669	45	1	2	182	83	25.1	145	100	3.87	3.6	0.94			23.1				4.89		0	2.0616			0
1672	28	1	14	170.5	67.9	23.4	133	78	4.7	4	0.56			25.2	20.8			4.7		0	2.00137			0
1675	37	2	10	156.5	48.5	19.8	101	62	5.63	3.92	0.6	1.55	1.97	9	20	3.5	54	4.77		0	3.07461	3	3	1
1688	64	1	5	170	86	29.8	136	79	5.31	7.4	1.9	1.72	4.96	56	49	4.01	90	5.8		0	3.07187			0
1689	27	1	13	173	67	22.4	106	61	4.29	3.22	1.01	1.26	1.83	14.4	16.5	3.26	63.5	5.2		0	2.00137	3	3	0
1695	41	1	13	166	94.7	34.4	122	82	5.11	4.18	2.6	0.88	2.31	53.3		2.39	60.6	12.1		1	3.33744	1	3	0
1696	31	2	5	163.5	47.7	17.8	106	63	5.05	3.84	0.85	1.73	2	11		3.13	66	5.5		0	4.98563			0
1701	47	1	2	171	67	22.9	99	70	3.13	4.08	1.1	1.2	2.37	11.8		3.76	69.8	5.3		0	3.34839	3	3	0
1702	37	1	9	177.5	82.7	26.25	128	88	4.94	5.14	2.04			41		5.28	93.7	5		0	3.43874			0
1707	37	1	2	174	90	29.7	147	105	4.36	3.56	0.84			24.6				5.5		0	5.05955			0
1708	53	2	5	156	55.6	22.8	122	85	5.11	4.77	0.97			13	21	4.21	63	5.1		0	4.80219			0
1719	38	1	5	167	65	23.3	149	93	4.31	4	0.7		2.46	15		4.9	80	5.6		0	2.9295			0
1720	46	2	3	161	55	21.2	100	80	4.38	4.62	0.85	1.46	2.75	9.1		4.9	47.7	6.03		0	2.97331	3	3	0
1721	41	2	5	157	48	19.5	109	74	4.66	3.3	0.4	1.37	1.57	14		6.73	50	4.4		0	5.05133			0
1722	67	1	4	178.5	76.5	24	132	82	5.22	4.11	0.88			16.3		4.23	99.9	5.3		0	4.08214			0
1725	54	1	4	181	99.4	30.3	120	87	4.71	3.72	2.28			74.7			90.8	4.5		0	2.98152			0
1730	81	1	5	164	65	24.2	145	75	6.24	5.4	4.3	1.46	3	11	22	2.75	78	7.1	1	1	2.88569			0
1734	63	1	9	164.9	60.1	22.1	129	109	5.3	4.2	0.85			19.6	19.1	5.5	72.5	4.8		0	2.52704			0
1737	76	1	2	152	55	23.8	122	77	4.63	5.88	1.15	1.11	3.84	22.7		4.46	77.1	3.97		0	3.7399			0
1740	29	1	3	172	105	35.5	123	70	5.29	4.94	1.72			215.3		4.6	72.1	6.05		0	5.11704	3	3	0
1751	43	1	3	167	65.5	23.5	106	72	4.83	3.87	0.5	1.18	2.2	13.1		5.7	84.2	4.96		0	2.86105	3	3	0
1755	29	2	4	166	52	18.9	113	66	4.84	3.69	0.8			14.9		4.69	51.7	4.9		0	2.74333			0
1765	57	2	8	156	54	22.2	122	77	5.6	5.36	0.84	1.9	3.07	16.7	28.3	3.8	65.2	4.92		0	2.01232	3	3	0
1774	51	2	3	157	52.5	21.3	101	65	5.39	4.85	0.55	1.68	2.79	21.1			57.8	4.76		0	4.02738	3	3	0
1775	63	2	13	154	61.5	25.9	149	90	5.52	6.9	1.62			31.1	35.9	2.55	57.6	5.1		0	2.00411			0
1777	40	1	3	173	89.5	29.9	132	106	5.07	5.31	6.8	1.04	2.17	55.6		4.34	72.4	5.29		0	3.08556	3	3	0
1778	46	1	3	173	74.5	24.9	122	86	5.25	5.71	2.71	0.68	4.37	42.1		6.66	81.2	4.9		0	3.67146	1	3	0
1780	50	2	2	164	62	23.1	142	95	3.89	4.32	2.43	0.93	2.46	13.2		4.34	47.8	4.62		0	2.77618			0
1783	29	1	10	177.5	81.6	25.9	125	79	5.33	4.93	1.52			38	29	4.5	95	5.2		0	2.23409	3	3	0
1787	28	2	2	158	49	19.6	110	67	5.11	6.09	0.58			11.7	19.8	4.99	50.9	4.9		0	2.05613	3	3	0
1799	54	1	5	178	84	26.5	113	86	4.7	4.4	1.2	1.31	2.77	23		5.29	91	5.9		0	2.41205			0
1800	29	2	7	159.6	71.3	28	125	78	6	4.48	1.65			18.5		5	48.4	5.48		0	2.45311			0
1801	40	2	8	151	50.2	22	118	73	4.9	4.56	1.32			14.6		3.5	59.3	5.29		0	2.987	3	3	1
1808	33	1	9	162.8	58.1	21.9	104	70	5.13	5.11	1.47	1.24	3.47	17		4.75	77.6	5.13		0	2.14648			0
1810	46	2	2	165	64	23.5	99	62	4.1	3.89	1	1.23	2.06	10.4	19	3.46	59	4.82		0	2.00137			0
1811	33	1	5	167.5	76	27.1	95	75	4.64	4.47	1.3	1.76	2.26	135	75	3.39	78	4.9		0	4.25736	3	2	0
1814	59	2	4	149	53.4	24.1	92	55	4.28	7.2	1.7	1.5	4.14	20.1		5.61	57.3	4.6		0	5.00205			0
1815	37	2	5	168.5	56.5	19.9	98	66	4.41	4.35	0.87	1.36	2.24	9	22	5.13	60	4.76		0	3.0308			0
1816	57	2	11	150	53.7	23.9	126	87	5.18	5.81	1.91			19.7		5.09	61.8	5.3		0	3.94798			0
1820	37	1	10	164	60.9	22.6	121	77	5.38	4.86	1.7	1.63	2.16	23		5.8	91	5.1		0	2.00684	3	3	0
1821	27	1	5	173.5	56.8	18.9	100	80	5.46	4.3	0.7			7		3.28	96	5.4		0	2.01506			0
1832	53	1	5	167	54	19.4	95	86	4.33	5	0.5	1.34	3.23	29		4.84	96	4.9		0	3.02806			0
1834	34	1	7	180	93	28.7	137	71	6	4.11	1.91			27.2		5.3	74.5	4.75		0	3.10472			0
1835	54	1	2	170	61	21.1	112	69	4.06	4.57	0.82	1.38	2.78	10.4	22.2	5.29	71.4	5.14		0	2.29979			0
1836	60	2	2	156	59	24.2	129	84	5.27	8	1.78	1.89	5.06	43.7		3.9	53.9	4.5		0	3.02806			0
1838	31	2	5	152	49	21.2	98	65	5.51	5.11	1.57			13	20	4.74	66	5.2		0	4.84326			0
1839	67	1	4	173	65	21.7	136	75	5.22	3.98	1.26	1.02	2.51	34.9	39.3	4.89	68.7	5		0	2.24504			0
1840	31	1	2	177	63	20.1	110	68	4.19	4.51	0.63			40	75	2.84	59.9	5.33		0	3.12115	3	3	0
1841	55	2	11	169	71.4	25	134	89	6.69	5.39	2.04	0.98	3.37	47.3		4.1	55.2	5.65		0	2.01506			0
1845	29	1	5	171	53	18.1	99	57	5.1	2.8	0.7	1.17	1.47	12	16	2.9	103	4.9		0	2.36277			0
1847	46	1	5	170	68	23.5	105	67	4.59	4.4	1.2	1.19	2.65	22		5.1	99	4.8		0	2.17933			0
1854	67	1	5	173	84	28.1	153	86	4.75	3.8	1.1	1.24	2.13	19		5.82	98	6		0	3.37303			0
1859	44	2	3	167	58	20.8	128	68	4.94	4.48	1.28			8.4		3.26	61.9	5.24		0	2.01232	3	3	0
1861	31	1	4	175	100	32.7	144	73	5.97	5.03	2.02			102.7	45.8	4.56	72.1	5.9		0	4.2245			0
1865	46	1	4	171.5	54.9	18.7	106	66	4.7	4.5	0.84			16.8	18	4.09	72.5	4.6		0	4.00821			0
1870	39	1	5	165	65	23.9	102	68	5.21	3.85	0.9	1.07	2.54	13	19	6.06	79	5.41		0	2.12183			0
1880	61	2	9	156	57.5	23.6	138	87	4.82	5.75	1.28	1.99	3.27	12.8		6.23	59.4	4.5		0	2.74059			0
1882	35	1	8	179	90.5	28.2	136	71	5.7	3.97	0.49	1.18	2.32	28.5		8.2	72.5	4.92		0	2.61739	3	3	0
1887	35	2	14	155.5	51.8	21.4	110	57	4.9	3.53	0.51			7.7		3.5	42.9	4.7		0	2.00958			0
1888	43	1	10	168	62.2	22	117	72	4.89	3.3	0.38	1.08	1.21	9	22	3.8	74	4.81		0	2.00958	3	3	0
1900	33	1	2	170	76	26.3	120	87	4.67	5.79	2.81	0.82	3.37	49.7	28.6	4.94	86.5	5.21		0	2.07529	3	3	0
1901	49	2	5	168	65	23	102	61	4.77	4.3	0.5	1.67	2.07	24		5.46	58	5.3		0	3.86585			0
1906	35	1	5	161	60	23.1	117	78	5.19	4.19	1.5			20	23	5.7	64	5.6		0	3.86311			0
1907	36	2	5	165	63	23.1	109	76	4.2	3.8	0.4			23	20			5.3		0	3.8412			0
1908	43	1	5	173	76.4	25.5	116	78	5.42	4.11	0.79			17	19			4.8		0	5.05955	2	3	0
1909	36	2	7	162.2	60	22.8	112	66	5.3	5.29	1.29			29				5.7		0	2.0397			0
1912	41	1	2	176	69	22.3	133	83	4.06	5.17	1.63	1.12	3.33	25.7		4.96	90	5.1		0	2.74606			0
1916	56	2	9	157.4	50.2	20.3	107	61	5.33	6.03	1.11	1.71	3.6	16	26	3.68	54	5.22		0	2.80082			0
1917	36	2	9	156	56.2	23.1	115	63	5.18	4.82	0.68			29.5		6.1	60.7	4.9		0	2.6256			0
1922	28	1	3	176	59.5	19.2	124	67	5.44	4.9	1.09			14.7	12	3.85	85.9	5.01		0	3.4935	3	3	0
1923	39	1	3	169	71	24.9	109	84	4.95	5.41	1.44			13.5		5.99	83.1	5.15		0	3.54825	3	3	0
1932	59	1	5	176	95	30.7	142	90	4.66	4.5	2.7	1.22	2.34	16	17	6.16	88	5.5		0	3.02533			0
1938	36	1	4	182	95	28.7	147	89	4.85	4.32	0.88	1.39	2.4	58.5	62.9	6.37	94.5	3.9		0	2.85284			0
1941	29	2	2	165	56	20.6	106	65	4.25	5.48	0.96			14.3	18.6		60.1	4.16		0	2.5243			0
1943	38	1	3	171.5	60.5	20.6	127	73	3.92	5.1	1.26			20.6	19.1	5.3	73.7	4.62		0	4.00821	1	3	0
1946	30	1	4	171	66	22.6	114	68	5.74	4.66	2.37	1.11	2.58	92.4		3.58	81.8	5.13		0	2.13552			0
1949	29	1	2	179	84	26.2	109	71	4.34					33.6				4.23		0	5.21013	3	3	0
1954	37	2	5	163	56	21.1	111	73	4.6	3.97	0.81	1.42	2.26	17	14	5.8	57	6		0	2.00958			0
1960	33	1	5	177	82	26.2	137	81	4.69	5.6	2.5	1.32	3.11	43	34	3.74	79	5		0	2.91307	3	2	0
1964	62	1	2	166	74	26.9	141	90	5.63	3.66	1.36			23.9		4.39	68.5	5		0	2.26146			0
1966	40	1	5	168.5	79	27.8	115	70	4.36	6.3	2.4	1.64	3.81	37	30	5.05	76	4.8		0	4.05749			0
1968	31	2	5	161	53	20.4	111	67	4.48	3.8	0.4			13	19	3.14	48	4.7		0	4.22998			0
1969	32	2	5	162	50	19.1	125	70	4.57	4.2	0.5			10	16	4.4	63	4.7		0	4.87337			0
1971	38	2	11	159.2	54.8	21.6	90	52	4.54	3.87	0.71			13.8		3.71	47.7	4		0	2.1629			0
1977	57	2	8	159	54	21.4	105	70	5.5	5.56	0.79	1.81	3.5	27.5	30.2	5.5	57.5	5.36		0	2.05339	3	3	0
1986	34	1	3	180.5	74	22.7	127	77	5.11	6.36	1.51			40.9	22.6	4.54	81.3	5		0	2.9076	3	3	0
1988	33	1	7	174	77	25.4	114	62	5.4	4.5	1.18	1.12	2.67	77		6	82.4	4.37		0	5.09788			0
1990	34	2	8	167.5	60	21.4	102	59	4.5	5.15	2.05	1.07	2.98	23		3	58.2	5.1		0	3.58385	3	3	0
1992	43	2	5	161	53.4	20.6	97	58	5.18	4.15	1.47			16		3.65	61	4.9		0	3.95072			0
1994	63	1	2	176	65	21	118	75	4.35	5.75	1.18	1.74	3.47	14.5	27.3	5.27	71.8	5.71		0	3.3922			0
1995	35	2	10	162	52.8	20.1	93	56	4.8	3.18	0.69			12	17	4.1	54	5.13		0	2.07255	3	3	0
2001	43	2	9	162.5	53.1	20.1	92	57	4.86	4.88	1.4	1.16	2.57	12.2		3.73	53.5	5.24		0	2.25051			0
2005	49	1	4	167	68.7	24.6	117	77	4.96	2.77	1.57	0.82	1.67	16.1		3.07	73.9	4.4		0	3.94798			0
2006	32	1	5	170	63	21.8	105	78	4.6	3.39	0.9	1.51	1.67	22	21	4.95	62	5.66		0	2.14648			0
2008	55	1	4	172	78	26	157	99	5.62	4.72	1.6			21.2		6.29	72.2	6		0	4.9692			0
2010	53	2	2	151	51	22.4	125	81	5.29	6	0.95	1.39	3.56	16		3.73	49.5	6.31		0	2.05613			0
2011	28	2	2	165	54	19.8	116	55	4	4	0			8	16	3	57	5		0	4.63244			0
2020	59	2	9	149.5	56.2	25.1	121	70	5.05	4.09	1.59	1.05	2.87	36.9		4.96	54.6	5.26		0	2.23409			0
2026	33	1	8	175	61	19.9	118	76	4.7	4.16	0.95	1.28	2.12	14		5.9	85.1	5.1		0	3.95072			0
2028	35	1	14	167.5	67.4	24	105	59	4.95	4.59	1.46			27.2		3.55	66.7	5.3		0	2.01506			0
2035	27	1	5	175	60	19.6	114	82	5.34					25			80	4.7		0	3.02806			0
2039	30	2	8	160	56.5	22.1	100	60	5.4	3.6	1			12.6		3.2	49.5	5.03		0	2.20671			0
2042	56	1	5	169	56	19.6	107	70	5.12					13	16	6.24	94	5.21		0	2.18754			0
2043	34	1	4	177	83	26.5	126	79	5.49	6.81	1.76	1.26	4.51	36.2		3.35	92.6	5.16		0	2.62834			0
2045	51	1	2	166	62	22.5	115	67	4.7	4.29	0.55	1.4	2.36	34		5.34	67.8	4.7		0	3.07187			0
2048	41	1	2	170	89	30.8	130	86	4.46	6.19	2.28			36.7		5.36	94.5	5.7		0	2.51335			0
2054	33	2	7	153	38.8	16.6	89	59	4.2	5.02	1.06	1.56	3.34	14.9		4.7	48.7	4.43		0	2.27242			0
2055	29	2	5	153	55	23.5	98	50	5.14	4.4	0.4	1.42	2.34	28	21	6.35	75	4.6		0	2.01232	3	3	0
2058	28	2	3	159.5	48.9	19.2	103	62	4.34	3.82	0.78	1.76	2.11	9.7		3.87	48.2	4.3		0	2.31896	3	3	0
2060	29	2	4	160	57	22.3	116	72	5.02	4.12	1.07	1.32	2.22	9.3		4.35	63.1	5		0	4.00548			0
2062	73	1	3	163	60.5	22.8	128	76	3.9	3.97	0.85	1.24	2.1	24.8	33.9	6.32	68.6	5.29		0	4.96372	1	3	0
2063	51	2	4	158	62	24.8	87	60	4.65	6.81	2.11	1.26	4.02	17.2	19.1	3.48	57.8	4.6		0	3.90691			0
2069	33	1	9	180	68.5	21.1	131	74	3.97	3.7	1.07			23	23	4.29	85.7	4.4		0	4.00821			0
2070	47	1	4	177	73	23.3	99	70	4.92	3.3	0.76			15.6	21.8	4.57	86.9	5.2		0	3.3922			0
2079	33	2	5	160	54	21.1	117	70	4.55	5.2	1	1.37	3.09	6		3.76	54	4.5		0	3.436			0
2081	41	2	2	160	52.4	20.5	109	67	4.6	3.7	0.57			7		3.8	49.5	4.2		0	2.76249			0
2088	38	1	5	181	91.7	28	144	88	5.68	7.12	1.1	1.18	3.54	18	17	3.4	70	4.48		0	2.0397			0
2091	36	1	10	158	61.9	24.8	118	76	5.92	4.19	1.16	1.52	2.28	15		4.1	98	5.39		0	2.12731	3	3	0
2104	58	1	3	176	81	26.1	131	87	5.48					18.1				5.71		0	2.00958	1	3	0
2105	46	1	5	166	62	22.5	105	68	4.94	4	0.5	1.28	2.32	14	21	3.85	91	4.5		0	3.36756			0
2108	77	2	5	156	50	20.5	132	89	4.84	4.4	1.8	1.53	2.19	22	24	5.07	74	6.5		0	3.86311			0
2109	27	1	8	162.5	57.5	21.8	117	58	5.6	4.57	0.57			42		6	74.4	5.92		0	2.00958	2	3	0
2111	27	2	13	161	51	19.7	116	62	5.13	3.85	0.85	1.5	2.09	6.9		3.2	53.1	4.6		0	2.09172			0
2112	29	1	9	175	60.9	19.89	121	61	4.51	3.15	1.08			14.8		3.45	76.8	4.76		0	5.49487			0
2113	31	1	5	178	77	24.3	122	77	5.37	4.89	1.12			30	28	5.42	59	5.6		0	4.05202			0
2116	55	1	9	175.5	66.7	21.7	109	77	4.67	3.22	1.31	0.77	2.05	23.9		4.7	75.1	5.5		0	3.02806			0
2117	33	2	5	164.5	63.5	23.5	96	59	5.94	4.74	0.65			13	19			6.5		0	3.93155			0
2124	39	1	8	164.2	66.9	24.8	115	94	6.7	5.03	1.57			39.7	27.9	5.2	63.9	5.96		0	2.05613	3	2	0
2125	29	1	7	173.5	87.6	29.1	131	111	4.9	4.31	1.06			80.8	43.9	4.6	71.9	4.69		0	2.08898			0
2132	33	1	3	166.5	68	24.5	127	82	5.03	4.9	2.66	1.09	2.8	54.9		4.22	78.1	4.81		0	2.22313	3	3	0
2133	42	2	4	157	56	22.7	107	78	5.12	4.24	0.76	1.87	2.3	21.7	26.1	3.03	45.6	4.5		0	2.80903			0
2136	55	2	4	159	61.3	24.2	112	80	5.22	6.11	1.2	1.5	4.35	26.5	21.9	5.24	59.7	5.2		0	2.02327			0
2150	35	1	9	176	72.9	23.5	137	89	4.59	4.06	0.99			14.8				5.2		0	3.18412			0
2153	30	2	8	171	67.5	23.1	104	69	4.6	4.39	0.52	1.63	2.26	17		4.9	70.2	4.7		0	5.05133	3	3	0
2154	51	2	7	163.4	52.9	19.81	96	63	5.8	4.58	0.66	1.59	2.37	13		6.2	64.6	6.15		0	4.93634			0
2158	32	1	9	181	82.6	25.21	133	73	3.88	5.2	1.68			21.4		3.69	91.2	4.99		0	3.01711	3	3	0
2168	46	2	7	156.3	56.7	23.2	89	64	4.13	3.75	0.47			9.2		4.5	51.3	4.4		0	2.00684			0
2175	63	1	5	175	74	24.2	100	72	4.59	4.1	1.1	1.57	1.98	17		3.59	79	5.2		0	4.06297			0
2181	47	1	4	169	78.5	27.5	133	93	4.7	4.42	0.61			25.9		6.8	97	4.4		0	2.02875	2	2	0
2183	34	1	4	171	82	28	156	110	4.6	6.27	3.17	1.08	3.61	42		4.97	88.4	4.7		0	2.97057	3	3	0
2184	48	1	3	181	88.5	27	126	88	5.03					21.8		3.68	56.2	4.37		0	3.0308	1	3	0
2185	28	1	9	177.6	81.3	25.8	113	68	5	4.08	1.48	1.13	2.37	15.3	17.2	5.7	64.8	4.57		0	2.00137			0
2187	57	2	12	153.5	36.9	15.7	120	63	4.6	5.39	1.03	1.92	3.02	15.3	18.2	4.5	35	5.1		0	2.10541			0
2190	36	1	2	180	69	21.3	105	66	3.44	4.46	1.42			40.4		3.25	89.4	5.1		0	5.01574			0
2201	40	2	4	166	86	31.2	135	72	4.62	4.65	0.74	1.41	2.73	15.9		6.2	65.9	5.2		0	2.04791			0
2208	38	1	4	170	61	21.1	103	55	4.49	4.16	0.68			15.1			75	4.4		0	2.987			0
2210	59	2	2	160	55	21.5	141	101	4.12	5.15	1.2			18.1		3.09	51.5	5.34		0	2.89938			0
2213	46	2	5	157	64.9	26.3	158	76	4.61	3.6	0.8			14	20		42	4.9		0	4.89802			0
2216	86	1	5	172	74	25	164	72	4.79	5.4	1.6	1.44	3.43	12	17	4.81	87	5.5		0	2.88569			0
2224	46	1	4	171	86	29.4	95	62	5.53	4.56	4.49	1.05	2.41	45.1	25.9	5.79	86.9	4.9		0	3.09925			0
2225	44	1	7	188.5	72	20.26	122	80	4.5	6.05	1.09			16		4.3	80.5	4.56		0	2.5462			0
2232	30	2	5	156	57	23.3	107	73	4.51	4.8	0.9	1.22	2.53	20	23	3.39	67	5.2		0	3.68789			0
2236	59	1	5	170	64	22.1	140	88	5.16	4.3	0.9	1.52	2.25	13	25	3.9	97	5.1		0	4.05202			0
2237	44	1	4	153	48	20.5	110	89	4.61	3.79	1.4	0.81	2.66	13			67.2	5.2		0	3.0883			0
2239	32	1	2	169	59	20.7	117	75	4.49	4.29	0.88	0.92	3.07	10.4		5.1	80.3	4.24		0	2.9514			0
2242	47	2	5	151.5	46.8	20.4	87	58	5.48	4.72	0.93	2.16	2.1	17		6.03	63	5.3		0	3.97536	3	3	0
2243	44	2	12	163	57.4	21.6	90	62	5.5	4.09	0.85	1.51	2.37	21.5	18	5.1	59.7	5.89		0	2.01232			0
2245	59	1	8	165	75.5	27.7	115	94	4.95	6.14	1.24			40		6.7	59	5.3		0	2.90212	3	3	0
2246	37	1	9	165.2	66.1	24.2	136	76	4.59	7.29	3.7	1.29	4.33	21.5		4.91	73.3	4.84		0	4.30116			0
2248	28	2	4	165.5	54.8	20	108	68	4.07	4.34	0.57			12.8	13.4	5.42	62.2	5.1		0	2.89665			0
2251	44	1	14	172	68.8	23.3	127	76	4.93	3.89	0.94	1.13	2.16	18.3		4.48	65.3	4.43		0	2.00411			0
2253	40	1	2	173	78	26.1	134	83	3.98	5.11	5.07	1.24	1.91	31.8		6.93	62	4.98		0	3.98631			0
2255	56	1	5	168	71	25.2	122	69	5.12	4.3	1.4			14		4.62	69	5		0	2.39836			0
2256	38	2	5	163	49	18.4	107	74	5.82	3.8	0.6	1.38	2.19	16		4.7	65	5.1		0	2.01232			0
2258	44	1	7	162.5	71	26.9	120	78	4.7	4.01	1.34			18.4		3.5	91.4	4.23		0	2.06982			0
2264	47	2	5	163	60	22.6	106	64	4.77	5.3	1.2	1.65	2.66	9	12	4.06	61	5.1		0	3.95072			0
2266	26	2	3	155.5	55	22.7	113	80	4.43	5.3	0.69	1.67	3.11	8.9	16	3.91	61.8	4.87		0	3.12115	3	3	0
2267	69	2	2	146	56	26.3	161	88	5.23	6.58	0.94	2.81	3.53	14.4	23.5	5.05	66	4.7		0	2.96783			0
2268	67	2	5	161	57	22	141	78	4.6	3.6	1.1	1.04	2.07	14	20	6.15	79	5.3		0	3.78645			0
2270	47	2	13	163.5	66.6	24.9	119	65	4.95	3.37	0.6			12.6	16.4	4.64	41.8	5.1		0	2.00684			0
2273	36	2	11	161.8	70.1	26.8	112	70	5	4.88	1.36			14		3.5	62.5	4.6		0	2.01506			0
2275	40	2	14	162	51.1	19.5	87	49	4.71	4	0.46	1.35	2.4	10.7		3.81	48.8	4.4		0	2.05065			0
2278	35	1	10	173.5	60.9	20.2	102	61	5.35	4.67	2.38	1.53	2.6	17		3.4	97	4.36		0	2.94593	3	3	0
2290	59	1	4	160.5	70.8	27.5	133	84	6	3.84	1.23	1.13	2.15	18.7				7.1		1	2.09719			0
2296	42	1	8	179.5	77.5	24.1	124	89	6.1	3.64	0.71			118				5.72		0	4.4271			0
2297	48	1	5	175	74	24.2	158	99	4.5	5.7	1			30	24	5.65	74	4.9		0	4.21903			0
2301	37	1	2	172	74	25	126	69	4.85	5.22	1.12			28.1	20.4	3.57	78.7	5.3		0	3.07734			0
2309	35	2	7	170.5	62.3	21.4	110	76	4.5	4.28	0.64			13.3	18.1	3.6	45.9	4.41		0	2.1848			0
2311	61	2	9	163.8	77.2	28.8	139	80	5.02	5.09	4.03			37.2	33.9	2.92	51.4	5.4		0	3.30732			0
2313	60	1	2	171	56	19.2	133	84	5.25	4.6	1.28	1.66	2.38	22.4		4.49	84.8	5.05		0	2.13279			0
2316	59	2	11	151	53.9	23.6	110	68	4.44	4.5	1.1			25.8	34.9	5.07	53.3	5.3		0	2.04244			0
2320	40	2	7	161.8	51.5	19.7	90	57	4.8	3.62	0.97	1.11	2.21	8		3.1	62.3	5.6		0	2.99795			0
2336	72	1	4	167	56	20.1	123	69	4.76	4.46	1.45	1.64	2.5	21.9	29.9	2.83	62.4	4.7		0	2.69952	3	3	0
2337	68	1	8	162	69	26.3	110	68	5.4	3.6	1.23			19		6.6	90.74	5.3		0	2.92676	3	3	0
2338	40	2	4	156	48	19.7	89	59	4.68	3.54	0.56	1.01	2.33	10.4		3.83	59.1	4.1		0	3.13484			0
2340	36	1	3	173.5	77.5	25.7	148	83	5.17	4.92	1.58	1.07	2.64	22.2		4.12	79.5	4.72		0	2.97331	1	3	0
2342	45	1	13	180	76	23.5	116	67	4.94	3.95	0.78	1.52	2.37	16.6		4.36	66.5	5.4		0	2.03149	3	1	0
2345	37	1	2	175	55	18	122	85	4.45	3.65	0.7	0.96	2.09	12.7		4.08	100	4.99		0	4.08214	3	3	0
2346	50	2	11	163	60.6	22.8	158	91	5.35	3.44	1.2	1.5	1.82	5.1		3.46	51	5.18		0	2.07803	3	3	0
2349	28	1	2	174	65	21.5	123	79	4.6	3.79	0.58			16.1		3.82	92.7	5.19		0	2.08898	3	3	0
2361	26	1	5	171	64	21.9	117	78	4.98	3.5	0.6	1.13	2.19	14	19	3.94	82	5.4		0	3.11841	3	3	0
2364	43	1	2	171.5	84.9	28.9	188	120	5.3	4.7	1.7	1.04	3	35.9	17.2	4.4	77.7	8.5		1	2.00958			0
2365	31	2	4	159.5	48.6	19.1	105	62	4.93	3.91	0.84	1.31	2.41	14.4		2.62	66.4	4.7		0	3.63587			0
2369	50	1	5	168	74	26.2	120	79	5.32	4.77	3.39	0.86	2.6	23	25	5.09	74	5.3		0	4.7885	1	2	1
2370	34	2	12	155	47.5	19.8	93	56	5.3	4.4	0.74			7.5	13.7		63.1	5.4		0	2.16564			0
2372	29	1	11	172	46.7	15.8	118	69	3.82	4.01	1.21	1.42	2.32	8.8		4.56	90.8	4		0	3.04723	1	3	0
2374	50	2	4	160.5	57.5	22.3	93	56	4.61	4.85	0.7	1.43	2.89	16.1	16.3	4.15	47.9	4.73		0	4.04107			0
2381	58	2	4	168.5	71.2	25.1	117	59	4.9	5.3	0.99	1.38	3.67	14.7		4.5	62.3	5.3		0	2.01506			0
2382	45	2	3	157	53.5	21.7	98	60	4.56	3.55	0.55	1.75	1.96	11.7	19.4	3.35	53.7	4.3		0	3.08556	3	1	0
2387	54	1	13	168.5	73	25.7	112	69	5.62	5.05	1.65	1.23	3.26	35.6		5.19	80.7	5		0	2.987	3	2	0
2390	42	1	9	175.9	69.1	22.3	115	75	3.94	4.72	1.25			19.9	22.5	4.01	75.5	5.09		0	3.10198	3	3	0
2391	34	1	8	173	68	22.7	99	60	4.7	5.27	1.31	1.32	2.88	14		3.9	77.2	5.7		0	3.96441	3	2	0
2392	65	1	3	167	82	29.4	133	98	4.79	4.94	1.71	1.55	2.7	27.4		3.58	77	5.25		0	2.01506	1	2	0
2394	45	2	11	160	51.7	20.2	105	56	4.89	4.74	1.37			15.2		2.85	48.5	4.9		0	2.00411			0
2396	39	1	5	172	76	25.7	126	75	5.53	4.52	1.15	1.01	2.67	32		5.98	70	5.1		0	3.79192	1	2	0
2397	59	2	11	161.8	58.2	22.2	131	82	5.67	5.59	1.51	1.38	3.43		19.6	5.27	51.3	5.1		0	2.0616			0
2398	46	1	2	176	82	26.5	136	101	4.83	4.7	1.43	1.93	2.7	27.4	24	3.12	76.7	6		0	4.48734			0
2399	90	1	2	166	68	24.7	131	68	1.78	5.99	0.94	1.35	4.09	35	49.3	8.19	61.4	7.4	1	1	2.06708			0
2408	25	2	5	164	58	21.6	114	71	5.47	5	1.5			8		6.48	73	5.3		0	2.11636			0
2411	36	1	8	166	72.5	26.3	141	83	5.1	4.11	1.36			24			66.3	5.49		0	3.58658	3	1	0
2417	32	2	2	154	54	22.8	108	77	4	4.79	1.81	1.1	2.86	8.8	18.6	3.41	48.8	4.19		0	4.94182			0
2426	41	2	11	156	53.4	21.9	110	68	4.84	4.01	1.01			11.2	14.6	4.34	60.9	4.4		0	2.23956			0
2429	42	2	9	169	55	19.26	98	69	4.43	3.68	0.46			12		5.63	65.4	4.87		0	3.99179			0
2430	44	2	2	161	56	21.6	113	88	5.41	5.73	1.35	1.17	3.8	11.9	18.9	3.66	51.6	5.11		0	4.21903			0
2436	28	2	5	162	53	20.2	104	61	4.63	4	0.4	1.17	2.08	11		3.81	56	4.8		0	3.04723			0
2437	39	2	8	161.4	49.5	19	124	85	5.3	5.25	0.87	1.67	3.1	14.8	23.2	5	50.2	5.35		0	2.94867	3	3	0
2439	61	1	5	165	70	25.7	147	95	5.22	6.3	2.1			24	25	7.83	93	5.6		0	3.13484			0
2440	38	1	5	171	62	21.2	129	78	4.27	3.5	0.9			10	11	3.5	73	4.89		0	2.02327			0
2441	59	1	2	170	72	24.9	108	76	4.33	5.03	0.59	1.56	2.88	19.1	23	4.7	70.8	5		0	3.0089			0
2442	32	1	12	175.5	74.8	24.3	146	88	5	5.42	1.27	1.37	3.57	107.2	44.7	4.25	78.2	4.9		0	2.17385			0
2443	32	1	5	175	64	20.9	121	73	4.5	3.6	0.6	1.46	1.98	31	32	3.84	71	5.3		0	4.07118			0
2456	60	2	8	150	50	22.1	113	71	4.9	3	0.35	1.32	1.21	15	26	4.9	54.5	5.3		0	2.12731			0
2463	62	1	5	163	71.3	26.8	146	88	4.97	6.15	0.95	1.46	2.98	15	20	5.77	83	5.3		0	4.91444			0
2464	63	2	2	157	49	19.9	134	87	4.86	4.73	1.74	1.21	2.68	20		3.38	48.7	7.96		1	4.60507			0
2472	34	2	9	159	52	20.6	123	90	5	4.3	0.59			9.8	15.4	6.2	58.5	4.4		0	2.07803			0
2473	63	2	5	163	55	20.7	154	84	5.1	6.5	0.5	1.67	3.4	13	30	3.63	55	6		0	3.83573			0
2475	32	1	5	180	67	20.7	123	76	4.91	4.7	1.34			19		5.52	91	4.9		0	2.9514			0
2476	33	2	3	157	51.5	20.9	113	71	4.21	4.69	0.6	1.59	2.76	10.5		3.23	57.4	5.01		0	4.06023	3	3	0
2480	47	1	4	167	61.4	22	122	80	4.76	4.75	1.89			23.9			88.5	5.8		0	2.97878			0
2481	48	2	4	156.5	49.5	20.2	111	63	4.7	5.41	0.66			10.4			64	4.9		0	2.96509			0
2482	36	2	9	161	51.1	19.71	110	71	4.25	4.88	0.96	1.49	2.99	9.2	19.1	3.99	66.7	5.1		0	5.71116			0
2484	42	2	5	165.5	59.7	21.8	122	72	4.34	4.66	0.46	2.16	2.2	28		4.89	51	5.3		0	4.94182			0
2488	34	2	10	162	61.7	23.5	117	69	5.73	3.59	0.5	1.29	1.93	9		5.6	58	5.76		0	2.47228	3	3	1
2490	39	2	5	153	63	26.9	139	81	5.07	3.5	0.6	1.23	2.1	22	29	3.67	71	5.5		0	2.141			0
2496	34	2	3	147.5	53.5	24.6	102	69	5.28	3.8	0.83			21.6		3.78	45.5	5.53		0	2.06982	3	3	0
2499	45	2	6	159.5	53.5	21	141	82	4.9	3.88	0.56			29				4.83		0	3.86858			0
2500	38	1	8	164	68.5	25.5	121	83	5.6	4.01	0.59	1.24	2.22	17		3.8	60	4.21		0	3.19233	3	3	0
2502	28	2	4	157	51	20.7	96	57	5.43	5.09	0.67			11.2			46.3	5.11		0	3.98905			0
2504	53	1	4	172	64	21.6	120	71	6.36	5.74	1.93			12.3		3.7	84	6.1		0	2.26146			0
2508	79	1	11	163.9	54.6	20.3	149	85	4.37	4.28	1.42			9.7	25.6	6.9	141.2	4.6		0	2.05886			0
2509	48	1	4	167.5	83	29.6	107	54	4.96	5.59	1.33			22.7	20.9		72.3	4.7		0	4.21629			0
2514	30	1	5	177	79	25.2	107	62	5.17	3.8	0.9	1.3	2.31	26	23	3.96	94	5.5		0	2.10815			0
2516	67	1	8	166	70	25.4	141	102	5.5	4.06	0.64			13.5		6.5	73.7	5.13		0	3.38672	3	3	0
2517	34	2	3	163	48	18.1	100	61	4.59	6.29	0.62	2.31	3.49	22.9		3.13	44.1	4.7		0	3.32923	3	3	0
2519	62	2	2	162	91	34.7	148	92	5.87	5.82	1.67	1.55	3.79	49.4		4.84	49.9	6.7		0	3.13484			0
2521	51	1	6	162	66	25.1	115	67	4.9	4.2	1.67			30		6	73.7	4.84		0	4.46817			0
2526	29	1	11	175.5	89.7	29.1	134	81	6.65	5.72	1.69			356.4		4.7	65.8	6		0	2.75975			0
2529	45	1	9	158.5	67.5	26.9	132	97	5.4	6.1	2.6	1.31	4.16	32.2	27.5	3.5	74.4	5.3		0	2.72142			0
2535	56	2	2	160	59	23	130	71	4.37	4.45	0.77			16.9		3.9	60.2	5.2		0	3.52635			0
2536	37	2	4	154	50	21.1	108	60	5.16					25.2		4.77		5.29		0	2.94593			0
2538	38	1	10	173	81.6	27.3	116	59	5.39	4.69	3.33	1.5	1.9	20		6.2	82	5.4		0	2.0616	3	3	0
2545	55	2	11	157	57.3	23.2	131	82	5.5	5.39	0.83			20.3	23.5	4.9	82	4.5		0	2.09993			0
2546	61	1	8	183	77	23	134	77	5.7	4.9	2.98	1.07	2.61	26		4	82.2	6.4		0	4.1232	3	3	0
2548	28	2	9	161	51.8	19.98	107	64	4.62	4.2	0.86			9.8		3.86	71.1	5.19		0	3.98631			0
2556	52	2	11	156	58.5	24	134	85	4.86	4.49	0.6			9		5.04	49	4.67		0	2.02053			0
2560	29	1	8	171	76.5	26.2	123	84	5.5	3.71	2.08			28.5		4.03	93.5	5.01		0	2.1848	3	3	0
2561	40	1	7	162.5	60	22.7	122	92	5					19.8	29.1			4.96		0	2.00684			0
2565	34	1	9	180	136.6	52.7	127	92	5.33	6.37	2.01	1.12	3.75	45.9		3.4	77.1	5		0	2.00137			0
2566	52	1	2	164	77	28.6	98	69	5.05	6.82	2.67	1.07	5.06	19.7	18.3	5.12	77.2	4.8		0	3.50992			0
2567	37	2	2	164	52	19.3	101	66	4.7	5.84	0.62	1.6	3.5	10.2		4.12	36.1	4.9		0	2.7488			0
2568	53	2	5	159	54	21.4	122	72	4.64	4.7	0.5	1.24	2.84	14	22	6.87	65	4.9		0	3.81109			0
2569	28	1	5	180	78	24.1	122	78	4.67	4.1	0.9	1.19	2.2	44	33	5.02	81	5		0	3.76181			0
2570	40	2	3	154.5	56	23.5	121	76	4.84	4.52	0.89			9.2		4.03	61.3	5.04		0	2.98973	3	3	0
2572	55	2	9	155.3	62.3	25.8	100	66	4.09	4.87	0.52			13.6	21.1	5.87	67.3	4.41		0	3.08282			0
2574	45	2	4	165	70	25.7	127	86	4.78	4.76	0.59			10.5		4.96	51.2	5		0	3.96715			0
2577	37	2	11	155.5	55.7	23	104	60	4.66	4.49	0.84	1.37	2.66	12.8		4.77	67	5		0	2.53251			0
2584	31	1	5	164	56	20.8	120	71	4.77	4.4	1.1	1.52	2.57	9	17	3.71	91	5		0	2.89665			0
2586	40	2	2	175	65	21.2	125	85	5.25	5.56	1.29	1.67	3.43	12	16.2	4.83	60.9	5.4		0	2.44216			0
2591	36	1	2	170	64	22.1	125	84	5.12	3.63	0.82	1.39	2.14	25.7	28.9	5.22	67	4.86		0	3.40862			0
2592	47	1	4	168	70	24.8	114	65	4.74	6.42	1.93	1.45	4.02	18.3			78.3	4.73		0	3.01437			0
2594	27	1	5	170	66	22.8	119	70	5.13	4.5	0.8	1.57	2.38	7	15	3.29	80	5.3		0	3.96441			0
2599	44	2	12	153.5	56.9	24.1	125	79	5.64	4.28	1.04	1.16	2.32	13.3		7.13	54.2	5		0	2.98973			0
2600	33	2	7	161.5	42.3	16.2	102	59	4.9	4	0.47	1.75	2.04	14		3.9	53.7	4.75		0	5.09514			0
2601	38	1	10	174	73.7	24.3	115	66	5.19	4.31	2.76	1.45	1.83	16		3.5	80	5.03		0	2.0178	3	3	1
2608	37	1	3	172	71	24	109	74	4.97	4.62	1.34	1.73	2.78	15.3	21.6	2.77	78.1	5.5		0	2.81451	3	3	0
2610	30	2	5	162	65	24.8	119	73	5.98	4.7	0.7	1.4	2.66	14	16	3.63	53	5.7		0	3.02259			0
2611	27	1	5	167	65	23.3	115	61	4.74	2.2	0.4			28	28	5.1	88	5.1		0	3.96988	1	2	0
2613	66	1	13	171	74	25.3	122	75	5.4	4.1	1.83	1.27	2.31	18.9		4.4	90.1	4.89		0	2.04244	3	3	0
2615	51	1	8	169	75	26.3	122	83	5.8	3.99	1.23			14	24	3.1	62.2	5.39		0	4.08214	2	3	0
2616	58	1	3	179.5	95.5	29.6	142	67	5.98	4.98	1.39	1.08	3.06	17.4	19.5	3.77	75	8.09		1	4.88706	1	3	0
2617	66	2	11	162	58.2	22.2	136	70	5.53	4.99	1.13	1.3	3.08	7.7		5.77	85.9	5		0	2.06708			0
2620	47	2	11	167.5	66.3	23.6	119	72	4.87	4.22	1.38	1.04	2.26	28.5			60.8	5.16		0	3.09925			0
2624	27	2	8	160.5	52.2	20.3	109	68	5.64	3.8	1.1	1.29	2.1	10.7	22.7	2.8	51.3	5.16		0	2.67762	3	3	0
2625	38	2	8	154	56	23.6	106	62	4.9	4.01	0.66			9.2	15.6	3.9	63.9	5.51		0	3.31554			0
2626	37	1	6	167	61.5	22.1	104	64	4.8	3.88	0.38			34				5.35		0	2.93771			0
2628	46	1	8	169.7	61.7	21.4	101	59	5.2	5.13	1.01	1.44	2.92	35		4.8	76.9	5.2		0	2.97331	1	2	0
2632	35	1	9	175.6	63	20.4	116	66	4	4	1	1	2	30	31	5	89	5.3		0	2.11636			0
2633	45	1	5	165.5	71.5	26.1	144	89	6.1	5.25	1.73			33	23	5.64	85	6.2		0	3.9781			0
2634	52	1	5	175	67.3	22	126	77	4.45	5.28	1.5	1.85	2.76	29		4.41	67	5.9		0	3.90965	3	3	0
2642	37	2	9	170.3	60.9	21	113	65	4.6	4.37	0.7	1.81	2.21	12.8	15.9	4	77.6	4.7		0	2.35455			0
2651	37	2	5	155.5	50.2	20.8	78	58	4.98	5.71	1.25	1.57	3.54	7	22	3.61	51	4.9		0	4.93087			0
2652	29	2	5	162	60	22.9	104	58	4.82	4.4	0.5	1.37	2.63	12	21	3.52	70	4.3		0	2.01232			0
2653	35	2	8	156	49.8	20.5	114	68	5.8	4.33	0.51	1.62	2.61	10.5		2.8	45.6	5.01		0	2.22861	3	3	0
2660	45	1	5	183	96	28.7	148	88	5.28	5.3	2.2			116	45	4.81	94	5.6		0	2.01232			0
2661	58	2	5	157	70	28.4	177	94	4.86	6	2.8	1.67	3.03	34	30	5.61	49	8.2		1	3.86311			0
2663	44	1	5	175	78	25.5	117	68	5.37	4.8	1.5			33		4.35	82	5.1		0	2.91034			0
2665	76	1	9	170.9	67.3	23	139	91	4.76	3.34	1.2			23.8	25.3	6.4	91.1	5.4		0	2.96235	3	3	0
2669	51	1	8	181.5	72	21.9	133	82	5.1	3.12	0.9			12		5.8	92.8	4.58		0	4.79124			0
2670	47	2	2	157	50	20.3	125	70	4.25	5.55	0.79	1.88	3.3	14.6		3.13	52.6	5.4		0	4.09856			0
2681	53	1	7	176.5	97	31.1	136	86	5.1	7.05	1.79	1.86	4.42	37.5		6.3	56.7	5.38		0	2.05339			0
2685	45	2	9	159.5	59.8	23.5	91	60	4.82	4.93	0.84			7.1				4.5		0	3.20329			0
2688	28	2	3	156	50	20.5	112	72	5.1	5.5	0.99			12.9			59.1	5.01		0	2.46133	3	3	0
2689	42	1	5	156	56	23	115	68	4.27	4.98	1.9			16	19	6.36	56	4.5		0	3.89049			0
2690	52	1	5	165.5	76.5	27.9	133	77	5.28	4.76	2.89	0.88	2.31	33	30	5.66	62	6.1		0	5.0924			0
2691	73	1	5	163	64	24.1	129	70	5.48	6.05	2.17	1.23	3.2	19		5.33	67	7.4		1	4.94182			0
2693	59	1	11	176.7	77.2	24.7	141	82	6.05	4.41	1.03			26.2		4.93	89.1	6		0	2.75975			0
2698	53	2	5	158	57	22.8	120	78	4.57	5.7	1.2	1.51	3.37	25	39			5.5		0	2.96235			0
2699	82	2	7	160	60.5	23.6	190	73	5.7	6.29	3.06	1.78	3.68	11.5		6.2	70.8	5.64		0	2.17112			0
2708	26	2	4	161.5	55.9	21.4	101	71	4.43	4.77	0.87	1.39	2.91	12.1		3.95	67.5	5.02		0	2.00137			0
2714	35	2	3	163.5	65	24.3	108	75	5.14	5.12	2.34	1.09	2.92	14	15.9	6.81	50.8	5.1		0	2.74333	3	3	0
2715	30	2	5	164.5	49	18.1	114	69	5.21	5.2	0.8	1.46	3.15	10		4.24	74	4.8		0	2.9514			0
2719	57	2	7	161.3	61	23.4	117	70	5.21	6.74	2.71	1.89	3.63	16.1		6.5	55.1	5.88		0	3.18138	3	3	0
2721	30	1	5	173.5	71	23.6	114	83	4.49	4.3	2.01	1.59	1.92	25		3.19	79	5.1		0	3.04723			0
2722	42	2	5	155	56	23.3	88	54	4.72	3.6	2.4			24		2.86	58	5.6		0	2.94045			0
2723	33	1	9	178.3	82.7	26	138	87	4.8	3.6	1.4			15.5		3.9	88.1	4.9		0	2.7488			0
2725	36	1	5	169	65.7	23	117	67	5.05	3.8	0.7			12	15	3.48	77	5.5		0	3.86858	2	2	0
2736	55	2	7	157	54.9	22.3	133	69	5.2	4.59	1.15			19.4		5.7	78.4	4.6		0	2.06982			0
2740	48	2	9	166	79.2	28.7	108	74	5.42	5.22	1.26			51.8				5.5		0	4.6078			0
2742	31	1	5	182.5	111.5	33.5	151	78	5.02	4.74	1.16	0.89	3.06	25		3.94	70	5.4		0	4.34771			0
2743	53	2	12	164	60.9	22.6	112	79	4.69	4.54	0.87	1.64	2.55	10.3	14.2	6.97	63.8	5		0	2.16016			0
2744	42	2	8	163	56	21.1	130	94	5.1	4.26	2.13					3	61.5	4.89		0	3.18412			0
2745	40	1	8	162.5	73.5	27.8	129	83	5.2	5.91	2.81			114		7	92.8	5.3		0	3.12389	3	2	0
2749	40	1	5	167	72	25.8	111	66	5.5	6.07	0.76	1.85	3.81	15		6.2	104	5.4		0	2.01232			0
2751	31	1	5	169	57	20	120	76	5.92					10			86	5.5		0	2.93224			0
2757	53	1	7	163.5	61.5	23	127	87	4.8	3.88	0.8			18				4.95		0	2.08898			0
2761	44	1	9	172	61.2	20.6	116	71	4.92	3.29	0.79			17.3		4.7	91.9	4.2		0	2.89117			0
2765	69	1	5	169	65	22.8	139	71	5.61	4.2	0.7	1.17	2.8	13	30	5.66	66	5.3		0	2.82272			0
2766	27	1	8	177	55	17.6	125	80	5.1	3.84	0.83			9		4.3	66.9	4.2		0	3.13758			0
2770	68	2	11	156.4	49.9	20.4	139	87	4.37	6.25	0.9			18.7	24.2	4.63	56.6	5.6		0	2.02875	3	3	0
2774	36	1	2	173	54	18	105	69	4.47	5.36	1.04			12.1		4.95		4.6		0	4.38877			0
2777	48	1	5	172	80	27	126	74	6.06	5	3.4	1.4	2.71	32	25	4.42	104	6.1		0	2.61191			0
2782	36	2	5	164	61	22.7	110	78	4.97	4.4	1.3	1.57	2.2	18	18	3.99	46	5.5		0	3.94524			0
2791	62	2	2	156	66	27.1	143	88	5.75	4.95	1.19	1.64	3	22.8		6.35	66.1	5		0	2.25051			0
2794	55	2	5	149	66.1	29.8	130	76	5.72	4.96	1.5	1.2	2.85	14	25	3.95	61	7.4		1	4.87885			0
2805	38	1	3	174	71.5	23.6	146	84	5.04	4.78	1.11	1.52	2.74	20.8		3.62	79.8	5.58		0	3.95072	1	3	0
2808	48	2	11	154.7	60.5	25.3	116	73	4.84	5.68	2.33	1.37	3.19	13.7		3.12	55.1	4.6		0	2.05339			0
2815	46	1	8	172	76	25.7	111	81	5.4	4.68	1.75	1.3	2.96	45.8		4.1	71.23	4.59		0	2.03696			0
2817	35	2	9	167.2	58.5	20.9	122	56	4.09	4.13	1.07			10.2	18.7	3.88	57	4.3		0	2.2204			0
2820	31	1	5	163	48	18.1	121	80	4.34	3.5	0.5			16	21	4.31	84	5		0	2.01232			0
2821	36	1	5	168	79	28	131	90	5.03	5.9	4.4			27	33	4.88	112	5.6		0	3.96441			0
2824	34	1	2	170	73	25.3	126	88	5.27	4.51	2.58	0.84	3.15	128.5		5.52	70.8	4.8		0	2.90486			0
2825	41	1	4	170	82	28.3	140	80	5.44	4.08	5.16			29.9	30.4	4.89	64.9	6.4		0	2.88022			0
2826	30	1	9	183.5	82.9	24.6	134	90	5.4	3.5	0.59			13.9		3.4	85.6	5.5		0	2.73238			0
2829	50	1	9	173.9	78.4	25.9	132	81	5.08	4.37	0.7			17.2	18.7	6.39	74.6	7.89		1	3.17317	3	3	1
2836	44	1	6	177.5	85.5	27.1	127	88	5	4.9	3.5			60.6				4.35		0	2.00684			0
2841	29	1	8	167	53.5	19.2	111	80	5.3	3.74	1.25			13.1		5.2	85.6	5.4		0	2.08898	3	3	0
2843	43	1	5	162	67	25.5	122	72	4.12	3.8	1.4	1.21	2.24	23	26	3.39	76	5.2		0	4.01369			0
2848	33	1	5	163	59	22.2	127	76	4.24	4.3	0.8			18	22	5.41	65	4.9		0	3.89322			0
2850	31	1	5	180.5	86.8	26.6	122	77	4.84	4.62	1.88	1.27	2.52	31		5.45	87	5.5		0	5.00479	3	2	0
2851	47	1	4	171	81	27.7	105	85	4.64	4.72	2.86			14.6			78.9	5.2		0	3.00616			0
2852	34	2	9	156	48.7	20.01	104	70	3.97	4.38	0.5			13.9		4.91	74.6	4.8		0	5.47023			0
2853	27	1	5	172	73	24.7	143	80	5.46	3.9	0.9			33		4.6	78	5.3		0	2.00958			0
2861	29	2	3	163	46.5	17.5	92	61	4.33	3.41	0.96			7.4		3.44	51.8	4.4		0	3.16769	3	3	0
2863	28	2	2	159	53	21	110	81	4.79	3.99	0.76	0.99	2.04	12.6		3.18	56.6	4.54		0	2.01232	3	3	0
2867	35	1	2	177	83	26.5	117	78	4.61	6.09	2.2			69.9	38.8	5.26	74.7	4.08		0	3.07461			0
2872	35	1	9	176	74	23.9	97	77	5.01	5.59	1.95	0.95	4.06	16.6	19.2	3.44	88	5.09		0	4.06297	3	3	0
2873	58	1	5	166	55	20	128	76	5.02	3.65	1.5	1.53	1.8	10	16	3.54	82	5		0	3.98631			0
2874	27	2	9	168	55	19.5	91	58	4.06	4.59	0.76	1.79	2.8	8.9	17.8	3.59	60	4.3		0	2.04244			1
2876	38	2	11	164	66.2	24.6	135	79	5.3	4.85	1.27	1.33	2.77	14.7	15.9	4.05	68	4.9		0	3.64134			0
2877	42	2	14	160	60.7	23.7	118	61	5.27	3.64	1.02	1.36	2.07	9.5		4.59	56.1	5.9		0	2.09446			0
2885	34	2	4	158	59	23.6	100	76	4.97	5.02	0.85	2.55	2.38	15.3		5.43	50.8	4.6		0	2.00684			0
2889	31	2	2	163	52	19.6	116	63	4.75	4.24	0.37	1.88	2.28	10.6		3.8	48.4	5.4		0	2.62286			0
2890	43	2	4	159.5	61.7	24.3	110	74	5.4	4.19	0.62	1.47	2.64	26.8	20.7	3	47.1	5.3		0	2.06982			0
2892	73	1	9	169	64.8	22.7	116	73	4.5	4.28	1.52	1.13	2.54	19.7	24.8	5.56	95.6	4.8		0	3.40589	1	2	0
2894	29	2	9	163.5	53.7	20.1	114	75	5.41	5.02	0.63			23.1			45.3	4.9		0	3.14579			0
2897	30	1	9	174.2	82.4	27.2	128	83	3.88	5.12	1.52	1.32	3.07	31.1	24.9	6.35	88.4	5.24		0	2.81451			0
2899	29	2	4	161	58	22.4	126	64	4.58	4.78	0.96	2.07	2.35	10.3		3.76	63.7	5.1		0	2.03149			0
2900	53	1	12	178	69.7	22	132	85	4.6	4.59	2.22	1.08	2.73	18.9		5.5	86.8	4.3		0	2.03422	1	3	0
2903	71	1	11	163.4	57.7	21.6	115	70	4.02	5.33	0.63			10.1		5.5	77.8	5.4		0	3.68515			0
2910	49	2	3	164.5	57.5	21.1	98	63	4.52	3.22	0.49			24.2	28.7	5.01	66.4	4.37		0	2.08624	3	2	0
2913	34	1	5	166	64	23.2	116	72	4.99	3.3	0.6			73	29	5.23	83	5.9		0	3.95072			0
2919	34	1	5	165	87	32	154	106	4.9	4.81	1.06			17	20	4.92	73	4.6		0	4.08761			0
2926	29	2	2	156	47	19.3	101	70	4.7	3.45	0.85	1.32	1.95	9.1	13.4	2.94	70.6	5.1		0	2.1629			0
2928	59	1	5	173	70	23.4	115	86	4.71	4	0.7	1.24	2.29	8	21			4.7		0	2.9514			0
2929	57	2	3	161.5	56.5	21.7	127	95	5.12	6.15	0.99			16.6	19.1			5.4		0	2.10815	3	3	0
2931	49	2	4	155	70	29.1	98	68	6.22	6.27	3.76			47.7		4.07	54.5	6.06		0	2.53525	3	3	0
2933	44	2	5	160	53	20.7	120	67	5.16	4.1	0.66	1.14	2.49	9		4.6	42	5.2		0	3.92334			0
2935	39	2	2	167	64	22.9	106	71	4.68	4.65	1.36	1.28	2.74	13.9		4.58	56	4.9		0	5.11978			0
2940	35	1	3	177	97	31	133	66	5.19	5.33	2.89			34	31		78.7	5.2		0	2.16564	1	3	0
2943	29	1	8	170	53.1	18.4	124	80	4.4					12		4.1	59.9	4.81		0	4.09309	3	3	0
2944	68	2	8	155.5	49.5	20.5	120	81	5.4	5.83	0.93		3.41	10	24		55.6	4.84		0	3.94524	3	3	0
2945	27	1	3	178	64.5	20.4	124	75	4.25					12.5			66.7	4.78		0	2.01506	3	3	0
2948	48	1	4	166	59.1	21.4	109	64	4.67	3.62	0.79			16.7			81.8	5.2		0	2.98973			0
2950	32	1	14	179	77.8	24.3	150	96	4.7					14.5	15.1			4.5		0	2.00958			0
2951	43	2	2	158	49	19.6	97	66	3.76	2.96	0.74			11.2	17.2	3.73	44	5.07		0	5.01848			0
2952	55	1	4	168.5	68.2	24	98	65	4.6	4.78	1.35			15.5		6.78	98.8	5.6		0	3.15674			0
2968	47	1	5	183	103	30.8	137	90	5.48	4.2	3.4	1.29	2.18	34	20	6.24	88	6		0	4.03833			0
2976	54	1	2	167	64	22.9	105	74	5.31	4.31	0.89	1.23	2.21	48.3		5.75	69.2	7.8		1	4.24914			0
2981	36	1	5	171	84	28.7	121	66	4.83					38		3.54	87	5.6		0	2.25051			0
2984	39	1	13	170.5	64.1	22.1	127	73	4.57	5.64	1.28	1.83	3.4	164.3		7.01	69.8	5.3		0	3.01164	3	3	0
2987	38	1	6	168	68	24.1	100	80	5	5.52	3.1			21			73.5	4.9		0	3.95619			0
2988	51	1	5	171	86	29.4	126	88	5.87	4.8	3.3	1.27	2.67	20	30	6.07	75	7.5		1	3.77002			0
2990	60	1	4	174	74	24.4	145	97	5.65	5.63	2.61	1	3.82	37		5.08	68.4	5.7		0	4.1232			0
2993	68	1	9	163.4	68.4	25.6	136	84	4	5.8	2.59			26				5.3		0	4.12047			0
2995	30	1	4	179	75.3	23.5	156	91	5.02	4.65	1.35	1.13	2.8	43		3.92	73.2	5.5		0	5.05955			0
3001	50	1	2	169	58	20.3	115	79	4.62	4.5	0.67			17.6				4.9		0	2.00684			0
3006	26	1	2	166	54	19.6	116	73	4.45	3.56	0.47			9.4	18.1	5.28	71.9	5		0	2.21218			0
3011	51	1	9	177	86.6	27.6	126	75	4.7	5	0.79	1.42	3.61	16.5		4.5	98.3	4.9		0	2.0397			0
3013	49	2	8	160.5	63.5	24.7	92	58	5.3	4.56	0.56			13			46.8	5.41		0	5.00205	3	3	1
3018	42	2	14	159.5	59.2	23.3	132	86	4.79	4.09	0.93	1.4	2.34	10.1		4.38	58.2	4.4		0	2.19576			0
3019	40	2	12	158.5	58.3	23.2	109	70	4.91	4.69	0.79	1.48	2.78	20.5		2.55	52.9	4.3		0	3.01985			0
3025	58	1	3	172.5	60	20.2	103	68	4.61	4.63	1.44	0.92	2.94	18		2.65	77.3	4.5		0	2.06982	1	3	0
3027	48	1	8	163.2	74.7	28	104	74	6.1	5.65	2.38	1.46	3.27	18	28.3	7.2	87.1	5.71		0	2.08624	3	2	0
3028	42	2	5	158	65	26	160	93	4.05	3.8	0.7			23	24	3.62	53	5		0	3.67967	3	3	0
3032	36	1	5	176	78	25.2	111	69	4.76	4.4	0.6			17	20	4.31	104	5.7		0	3.96167			0
3035	62	2	8	158	66.5	26.6	120	75	6.7	6.15	10.34			18		4.6	59.3	6.34		0	4.13415			0
3038	67	2	2	162	64	24.4	114	67	3.99	5.09	0.92			16.3		4.74	52.4	5.72		0	2.19849			0
3051	27	2	5	154.5	85.5	35.7	131	76	6.05	4.6	1.2	1.36	2.66	75	32	5.84	77	5.4		0	2.86379	3	3	0
3055	53	1	2	162	67	25.5	134	88	5.31	3.63	1.62			18.9				5.1		0	2.05065			0
3057	28	1	4	175	80	26.1	121	82	5.06	5.42	1.79			34.5		5.34	78.1	4.7		0	2.99247	3	2	0
3059	37	2	9	154.5	43.4	18.2	86	62	4.28	4.03	0.65			14			59.6	4.73		0	2.44764			0
3062	30	2	9	166	56	20.3	105	71	4.84	4.44	0.44	1.5	2.54	14.3	18.2	4.48	60.4	5.1		0	4.00821			0
3063	57	1	7	161.5	66.5	25.5	82	56	3.8	4.95	2.67			21		6.2	98.2	4.18		0	4.97741			0
3064	65	1	8	172	76	25.7	141	100	6.2	5.65	0.77			24		5.7	61.7	6.35		0	4.65161	3	3	0
3071	34	2	13	165.5	55.9	20.4	107	57	4.61	3.66	0.51	1.35	2.26	8		5.69	34.3	4.8		0	2.6256			0
3072	37	1	2	168	75	26.6	131	87	5.94	6.31	2.33			108.3	62.4	4.27	78.5	5.54		0	2.39562			0
3075	54	2	3	156.5	59	24.1	125	80	4.51	3.67	0.74	1.37	2.01	19.5	24	4.79	55.8	5.43		0	4.88706	3	3	0
3076	56	2	11	166.1	64	23.2	119	69	5.44	3.45	1.14	1.02	1.88	15.4	26.3	4.98	62.2	5.9		0	2.0835			0
3079	55	1	5	173	75	25.1	111	79	4.91	5.5	1.3		3.9	34		3.46	126	4.9		0	2.93771			0
3091	39	2	5	164	62	23.1	108	71	4.87	4.1	0.6	1.48	2.15	15	23	4.09	68	5.5		0	3.20055	3	3	0
3094	54	2	5	167	58	20.8	116	68	4.87	4.2	0.5	1.25	2.41	10		4.74	48	5.1		0	3.5948			0
3095	62	1	5	173	53	17.7	126	77	4.97	3.8	2	1.17	2.11	14	21	5.13	87	6.1		0	4.09035			0
3096	32	1	5	176	80	25.8	129	75	5.26	5.7	2.4	1.59	3.38	43	25	6.65	104	5.73		0	2.01232			0
3097	32	2	9	163.9	52	19.4	110	78	4.51	4.96	0.9			8.5		3.44	57.3	4.5		0	4.01369			0
3098	41	1	9	178.5	88.9	27.9	111	78	6.73	7.97	14.73			42.9		3.61	71.7	5.3		0	3.18138			0
3105	41	1	9	173.5	85.9	28.5	117	70	5.2	8.85	1.32	1.12	7.16	29.5	21.7	6.17	90.2	5		0	3.98357			0
3109	39	2	9	157	56	22.72	114	76	4.19	6.63	1.27	1.77	4.36	10.4		3.36	49.2	5.1		0	5.00205			0
3111	32	2	5	173	76	25.4	102	62	5.02	4.33	1.1	1.44	2.6	14	20	3.57	65	5.5		0	2.05065			0
3124	38	1	9	169.5	69.9	24.3	121	87	5.79	6.72	2.4	0.95	4.96	92.4	40.5	6.32	88.6	6		0	3.20329			0
3127	33	1	2	180	72	22.2	115	79	4.11	3.14	1.02	1.43	1.55	15.5		4.23	76.7	4.35		0	3.31828			0
3130	42	2	7	165.7	62.3	22.7	107	65	4.9	5.69	0.85			13.8		3.1	45.8	4.72		0	2.08898			0
3133	43	2	9	171.5	57.9	19.7	112	63	4.65	6.15	0.44	2.34	3.72	8.9		4.39	54.2	4.8		0	2.01506			0
3139	49	1	4	173	75	25.1	116	75	5.51	3.55	2.14			18.4	16.5		76.1	4.9		0	3.44695			0
3141	36	1	5	170	85	29.4	137	89	4.52	4.4	1.2			41	37	4.9	71	5.4		0	3.19507			0
3143	49	1	2	176	60	19.4	121	82	3.7	4.64	0.93	2.09	2.42	14.3		4.38	81.5	4.9		0	4.06845			0
3152	32	2	3	159	45.5	18	81	60	4.27	4.17	0.53	1.65	2.02	17	18.8	4.43	47.9	4.18		0	2.07255	3	3	0
3154	69	1	2	170	63	21.8	144	97	4.8	4.59	1.56	1.1	2.53	23.5	20.3	5.33	96.1	5.1		0	2.26146			0
3157	62	2	2	169	69	24.2	150	87	5.7	3.7	2.02	0.86	2.13	16.1		3.38	38	6		0	2.00958			0
3159	33	2	3	164.5	52.5	19.4	181	80	4.36	4.67	0.62			9.6		3.8	71.6	4.75		0	4.9692	3	3	0
3163	49	2	7	154.2	58.1	24.4	104	72	5.3	5.71	0.96			16	20	5.1	68	3.9		0	3.6167			0
3173	26	2	7	158.1	49.4	19.8	91	71	5.16	4.34	0.91			11.2		4.39	69.9	4.54		0	2.0397			0
3179	38	1	8	170.5	76.8	26.4	125	76	4.4	5.18	3.15	1.59	2.61	17		5.1	97.6	5		0	2.05065	3	3	0
3180	74	2	5	154	62	26.1	134	75	4.7	4.7	4.6			16	22		75	4.4		0	2.39014			0
3181	60	2	3	156	63	25.9	119	77	4.5	4.56	3.46	1.08	2.24	17.3	23.1	3.26	43	5.5		0	4.93361	3	2	1
3182	32	1	3	170.5	78	26.8	120	73	4.98					40.1		6.87	76.7	5		0	2.39562	3	3	0
3184	33	2	8	150.3	44.7	19.8	100	73	4.9	3.7	0.6			17			64.7	4.57		0	4.26283	3	3	0
3187	46	1	14	170	66.3	22.9	120	79	6.1	5.18	1.14			43.7		4.41	69.8	13.5		1	2.10815			0
3189	29	1	5	176	73	23.6	131	76	5.28	3.84	0.5			24	21	5.5	72	5		0	4.09309			0
3190	41	1	9	166.5	79	28.5	107	77	3.91					87.1		2.57	65.5	4.89		0	5.05133	1	3	0
3194	28	2	2	165	66	24.2	113	70	3	4	0			6	16	2	58	5.06		0	3.0883			0
3197	31	1	3	175.5	68.5	22.1	99	64	4.92	3.28	0.77			24.6	26.1	3.34	81.5	5.45		0	2.31075	3	3	0
3203	36	2	5	157	57	23.1	109	66	4.15	4.8	0.6	1.54	2.51	8	8	3.96	70	5		0	2.08077			0
3207	36	2	7	164.5	53	19.6	124	88	4.4	3.58	0.53	1.41	1.83		23.6	3.6	57.1	4.44		0	2.05065			0
3210	44	2	2	170	53	18.3	102	63	4.77	4.94	1.45	1.7	2.45	21.8	22.5	4.48	58.6	4.6		0	2.74059			0
3212	37	1	7	178	81	25.6	115	80	5	5.34	0.87			38.8		5.4	72.2	5.1		0	2.22313			0
3213	32	1	5	181	87	26.6	137	79	4.82	4.7	3			27	27	5.17	82	5.3		0	3.10746	2	2	0
3216	31	1	13	180	86	26.5	142	75	5.08	3.92	1.23	1.04	2.39	27.5		7.01	79.5	5		0	2.01506			0
3220	34	1	5	168.5	51	18	131	80	4.94	3.81	0.93			14	19	5.11	74	4.3		0	3.93155			0
3221	40	2	5	159	59	23.3	111	52	5.19	3.68	0.52			14	17	3.89	40	5		0	4.05749			0
3222	30	1	7	171	67	22.91	117	68	4.4	5.73	5.71			35		3.4	77.2	5.68		0	5.21287			0
3224	45	1	4	176.5	83.7	26.9	117	81	5.35	4.33	1.39	1.04	2.64	83.2		5.13	69.3	5.1		0	5.01848			0
3227	34	2	5	162	45	17.1	129	71	5.04	4	0.5	1.33	2.22	11		5.48	77	4.6		0	2.43121	3	3	0
3229	29	1	2	172	79	26.7	127	84	4.63	3.22	0.92			11.4		5.24	80	4.63		0	2.99247	1	3	0
3233	34	2	3	162	50.5	19.2	101	60	4.52	4.4	0.48	1.77	2.6	13.6		3.83	53.9	5.64		0	2.86927	3	3	0
3234	52	1	7	163	69	26	101	72	5.3	4.04	1.28	0.99	2.17	22		5	76.7	5.99		0	4.06023			0
3235	48	2	3	155.5	65.5	27.1	143	86	5.3	4.38	2.1			13.9		3.34	63.8	5.7		0	3.94798	3	3	1
3236	81	2	9	156.8	56.3	22.9	128	71	5.7	5.77	1.08	1.27	4.07	11.4		6.36	63.7	5.7		0	2.05339			0
3237	30	1	9	174	60.4	19.9	116	67	5.1	4.2	0.78	1.4	2.52	15.5	16.1	5.2	91.9	5.3		0	2.00684			0
3239	28	1	5	175	60	19.6	138	85	4.99	3.74	1.48			22	22	6.31	74	5.7		0	3.96988			0
3241	29	1	2	178	68	21.5	126	74	4	3	1			21	24	4	101	5.3		0	4.90075			0
3252	45	2	4	163.5	69.5	26	121	81	5.09	3.55	0.95	1.58	1.76	12.4		2.94	58.2	4.9		0	2.29158			0
3254	57	2	2	172	79	26.7	129	94	5.61	6.71	0.82			18.5	23.1	5.77	53.7	4.96		0	2.01232			0
3262	41	2	8	170	62.9	21.8	121	77	5.3	4.12	1.31			9	14	3.08	56.1	5.79		0	4.21355	3	3	0
3264	34	1	5	160.5	57.5	22.3	131	81	4.9	5.53	0.69			15	20	5.3	67	5.2		0	3.93429			0
3274	34	1	7	176.5	80	25.7	124	69	5.1	4.56	1.24	1.34	2.66	31.4		3.67	68.3	5.93		0	2.26968			0
3276	54	1	9	167.2	75.8	27.1	138	90	5.26	5.01	1.84			21.1		3.77	78.1	5.26		0	2.90486			0
3279	46	2	5	155	62	25.8	137	86	5.78	3.8	0.4	1.16	2.21	16		5.93	59	6.5		0	3.02533			0
3283	63	2	2	153	62	26.5	120	74	4.56	6.62	1.18	1.56	4.3	24.2		5.39	51.9	4.8		0	2.85832			0
3284	25	2	4	161.5	60.9	23.3	105	78	5.2	3.48	0.68			7.3	16.1	4.1	61.3	5.1		0	2.06982			0
3286	64	2	4	149	46	20.7	109	65	4.77	5.82	0.56	1.79	3.74	14.9			51.5	4.5		0	3.00616			0
3289	45	1	9	181.3	96	29.2	122	84	4.63	6.09	3.91			27.6		3.03	68.6	4.67		0	3.89322			0
3290	35	1	2	166	60	21.8	129	107	5.07	3.76	1.53	1	1.92	12.1		5.43	81.4	4.6		0	4.62149	3	2	0
3291	36	2	7	152.3	51.8	22.33	104	75	4.6	4.29	0.47			9		3.9	57.6	5.16		0	5.1499			0
3292	30	1	2	171	61	20.9	117	74	3.63	4.22	0.99			12.8	22.2	3.99	92.5	4.7		0	4.43258			0
3306	56	2	2	153	59	25.2	132	82	4.85	6.15	2.22	1.96	3.44	17.7	22.6	4.79	71	5.3		0	3.15674			0
3314	46	1	12	173.5	75.7	25.1	124	76	5.04	4.94	1.43	1.5	3.21	24.3	25.9	3.87	71.5	5.7		0	3.05544			0
3316	35	1	5	179.5	93	28.9	135	60	4.9	4.34	0.92	1.25	2.43	40	29	3.24	91	5.2		0	4.95825	3	2	1
3318	25	2	10	156.5	55.8	22.8	112	59	5.12	4.01	0.99	1.55	2.05	11		3.5	56	4.94		0	3.10198	3	3	0
3322	40	1	2	173	55	18.4	116	81	4.3	4.91	0.82	1.42	3.25	26.1	23.7	3.18	78.1	5.33		0	3.43326			0
3324	62	2	11	159	67.5	26.7	106	72	5.02	5.37	1.49			17	21.3	6.16	58.1	5.3		0	2.02327			0
3328	34	2	8	161	50	19.3	102	61	5	3.34	0.58	1.31	1.89	8.9		3.7	65.9	5.36		0	2.09719			1
3335	69	2	5	160	55	21.5	144	79	4.87	4	0.7	1.1	2.17	15	23	4.71	68	4.7		0	3.87406			0
3337	33	1	8	167.5	63.5	22.6	119	76	5.3	3.62	0.53			13		4.9	63.4	5.37		0	4.44079	3	2	0
3339	67	2	11	159.5	61	24	140	89	5.81	5.44	1.41	1.97	2.99	27.2	30.2	3.57	62.1	5.2		0	2.65845			0
3341	65	1	12	174.5	73.5	24.1	127	74	5.43	4.63	1.78	1.26	3	22.2		4.79	100.3	5.6		0	2.01232			0
3349	32	2	4	159.5	46.3	18.2	106	57	4.5	3.62	0.85	1.39	1.98	12	18			4.5		0	2.09719			0
3351	49	1	7	170	73.5	25.4	154	95	5.5	5.66	2.28			28.1		4.5	69.4	5.48		0	2.90486			0
3354	49	2	5	163	52	19.6	102	66	4.75	6.14	1.22	1.42	2.91	19	24	3.79	57	4.9		0	4.92813			0
3358	25	2	9	168.6	53.6	18.9	100	60	5.1	3.5	0.57			26.8			44.9	4.89		0	2.39562			0
3361	38	2	2	159	55	21.8	113	61	5.49	4.61	4.24			10.7		2.55	46.3	5.1		0	2.80082			0
3364	43	1	3	160	82	32	115	86	5.17	4.92	1.94			32		4.42	76.3	5.51		0	2.81451	2	3	0
3365	53	1	5	171	70	23.9	129	74	4.97	5.39	1.64			19	22	5.97	65	5.2		0	4.09856			0
3368	34	1	5	171	78	26.7	124	71	5.06	4.5	2.8	1.76	2.15	37		4.41	75	5.6		0	2.86105			0
3369	39	1	4	166.5	59.6	21.5	121	65	5.51	4.28	0.44			12.2			82	5.6		0	3.0089			0
3370	33	1	7	184	110.5	32.64	135	88	4.1	6.37	2.22			99		4.1	94.9	4.9		0	3.89049			0
3371	33	1	2	172	58	19.6	104	70	4	4.25	1.51			40.2			86.5	4.94		0	2.17385			0
3372	82	1	2	169	69	24.2	135	79	4.95	3.85	2.78	0.89	2.03	21.1		6.58	98.1	5.96		0	2.08077			0
3382	60	2	7	141.6	46	22.9	144	68	4.94	5.22	1.39			11.7	21.3			5.5		0	2.00684			0
3386	68	2	2	155	54	22.5	134	89	4.45	5.84	2.41			13.4	20.6	4.02	65.2	4.71		0	2.99247			0
3388	23	2	7	171	67.5	23.1	130	81	5.4	4.52	1			14.5		4.6	77.2	5.08		0	2.38741			0
3393	46	1	4	180	79.1	24.4	133	83	4.9	6.3	2.98	1.11	3.67	22.8	20.9	5.66	80.4	4.8		0	3.29637			0
3395	56	1	2	175	77	25.1	141	97	5.01	5.21	1.92	1.51	2.94	16.8		6.26	79.2	6.83		0	3.94798			0
3405	40	1	9	175.5	74.9	24.3	121	78	5.8	4.5	0.85			18.4	17.5	4.5	79.2	5		0	2.28063			0
3406	48	2	8	163	82.5	31.1	131	66	5.9	4.32	0.96	1.34	2.62	14.7	27.8	5.4	65.8	5.5		0	2.39014			0
3410	28	1	4	181	66	20.1	110	50	4.83	3.81	0.76	1.55	2.01	18.8		4.94	75.1	5.1		0	3.80287			0
3412	57	1	5	177	82	26.2	130	82	4.98	5.1	1.4	1.83	2.72	39	34	4.84	76	5.4		0	4.04928			0
3414	40	2	5	160	63	24.6	136	86	5.21	4.8	3.9	1.79	2	19		2.53	57	6.3		0	3.83299			0
3430	25	2	7	169	64.5	22.6	142	67	5.6	3.79	0.48	1.57	2.3	7		3.3	51.6	5.23		0	2.28884			0
3436	55	2	13	159	52.2	20.6	128	83	4.82	6.88	1.21	1.93	4.26	13.6		5.4	67.8	5.11		0	2.41478			0
3441	73	1	11	157.7	55.5	22.3	132	74	4.66	4.47	0.93			16.6	25.7	3.1	80.1	4.3		0	2.03149			0
3442	54	1	5	174.5	87.5	28.7	120	88	5.61	4.82	1.28			24	20	5.5	74	5.1		0	3.02259			0
3443	70	1	11	169.6	68.5	23.8	144	74	6	3.74	1.28			18.9	21.1	9.2	82.3	6.3		0	2.16838			0
3453	53	1	4	169	59	20.7	135	77	5.41	4.5	2.63	1.17	2.39	11.9			62.3	5.4	1	1	2.95414			0
3456	30	1	3	185	71	20.7	93	60	5.27	5.61	0.71			15		4.17	90.2	5.14		0	3.0883	3	3	1
3460	79	1	11	169.5	53.4	18.6	174	81	5.07	4.28	0.77	1.7	2.49	14.8		2.54	76.2	5.1		0	2.02875			0
3466	44	1	3	168	64	22.7	98	72	5.47	4.78	0.84			16	19.5	4.11	65.5	4.84		0	3.0527	2	3	0
3471	41	2	8	157.5	67	27	122	68	4.8	4.58	1.36			14		4.1	55.7	5		0	3.12115	3	3	0
3475	34	1	11	168	70.5	25	119	71	5.88	6.83	1.59	1.07	4.27	49.1	27.2	3.9	75	4.89		0	2.3655			0
3478	39	2	2	163	51	19	93	56	3.6	3.12	0.45			9.9			49.9	5		0	3.90418			0
3479	33	1	2	182	89	26.9	98	69	3.69	7.08	2.07	0.82	4.85	19	19.6	5.35	95.4	4.95		0	2.12731			0
3486	50	1	13	157	62	25.2	106	67	5.12	3.97	0.69							5.3		0	3.01164	3	3	0
3488	27	2	3	160.5	54.5	21.2	94	67	4.54	5.57	0.72			10.4		4.4	64	4.57		0	4.12047	3	3	0
3491	31	1	11	177.5	78.5	24.9	118	61	5.1	4.66	0.87	1.26	2.72	34.6		3.98	89.9	5.38		0	2.57906			0
3492	33	2	5	160	47	18.4	102	67	4.4	4.16	2	1.65	1.88	15	19	3.69	41	5.23		0	2.24504			0
3493	56	2	2	159	63	24.9	111	77	4.43	5.94	0.94	1.33	3.88	17.5	22.8	3.82	57.1	5		0	3.90965	3	3	0
3494	52	2	5	159.5	47.6	18.7	117	82	5.33	6.8	0.7	1.72	4.5	13	21	4.85	67	5.2		0	4.19986			0
3507	45	2	9	153.8	72.3	30.6	131	89	4.92	4.57	1.06			18.6	21.5	5.85	78.7	4.8		0	3.01437			0
3510	45	2	4	168	61	21.6	113	71	5.04	4.87	0.67	1.81	2.89	8.6		4.79	55.1	5.37		0	3.70157			0
3512	25	1	3	167	52.5	18.8	116	81	4.45	3.59	0.82			12.9		3.98	77.3	3.9		0	2.75154	1	3	0
3513	45	1	5	165	65	23.9	139	99	5.3	4	0.4			30		5.27	76	4.5		0	2.92676			0
3514	24	2	4	165	56	20.6	115	61	3.95	5.48	0.93			12.4		4.43	52.3	4.9		0	2.7488	3	3	0
3515	59	2	3	158.5	66	26.3	134	84	4.3	6.67	2.73	1.28	3.99	27.9		5.62	60.3	4.5		0	4.32854			0
3516	34	1	7	185	83	24.3	111	71	4.2	3.41	0.55	1.14	1.75	27		6	72.8	4.8		0	3.98905			0
3517	32	2	5	162.5	52.5	19.9	96	68	5.11	3.87	0.63			10	16		56	4.7		0	4.00821			0
3524	48	1	8	171	60	20.5	115	70	5.2	4.55	0.91	1.5	2.56	23	28.4	4.3	80.2	5.13		0	2.93498	3	3	0
3525	40	2	5	162	58	22.1	121	72	4.92	4.2	0.9	1.26	2.17	40		3.8	61	4.9		0	3.07461			0
3527	31	2	3	169.5	51.5	17.9	111	64	4.29	4.07	0.83			10.4	19.1	3.91	64.4	5.32		0	2.76249	3	3	0
3528	70	1	4	164	71	26.4	166	80	5.61	2.17	1.61	0.64	1.04	115.9		4.96	58.8	5.5		0	3.89322	3	3	0
3531	56	2	4	158	59	23.6	134	66	5.23	4.15	0.71	1.58	2.27	19	22.6	4.79	30	5.3		0	2.01232			0
3533	36	2	5	146.5	46.9	21.9	120	65	5.1	4.2	1.31			9		3.44	54	5.4		0	4.96372			0
3534	42	2	2	161	52	20.1	106	77	4.16	5.06	0.69			12.5		3.97	71.7	4.76		0	4.01916			0
3541	31	2	9	171.5	59	20.1	110	62	5	3.72	0.89	1.64	1.97	10.5		5.11	62.3	3.6		0	3.50992			0
3548	45	2	5	160	63	24.6	120	74	5.38	5.6	1.2	1.77	2.78	16		3.59	52	6.4		0	3.04723			0
3549	31	1	9	173.6	85.3	28.3	110	73	3.59	5.88	2.05			26		5.59	83.9	4.51		0	3.01164			0
3550	77	2	11	163.6	57.8	21.6	117	62	4.84	6.55	1.06			13.6		6.99	64.8	5.93		0	2.77618			0
3551	65	1	4	169.5	74.3	25.9	140	86	4.6	5.02	1.45			28.5	30.1	6.04	87.6	4.8		0	3.98631			0
3557	35	1	8	173	71	23.7	109	64	5.4	3.48	1.67	1.04	2.39	28.7	33.5	3.5	76.7	5.15		0	2.01232	3	3	0
3558	35	1	8	163	50.5	19	107	61	5.2	3.84	0.96			15.1	25.7	4.4	83.7	4.96		0	2.29432			0
3559	53	1	3	168.5	56.5	19.9	114	68	5.46					13				4.86		0	2.0178	1	3	0
3561	32	1	5	166	46	16.7	123	74	5.37	3.8	0.6	1.08	1.96	14	23	5.54	89	4.9		0	2.10815			0
3562	34	1	9	181.9	81.4	24.6	134	82	6.37	4.39	1.75			58		3.36	64.7	5.3		0	2.72416			0
3565	37	1	4	171	70	23.9	115	69	4.58	4.8	0.73	1.24	2.95	13.2		5.43	84.6	4.94		0	2.9514	1	3	0
3566	61	2	8	154.5	52.1	21.8	127	73	4.6	5.45	1.66	1.31	3.28	27		4.7	53.7	5.03		0	4.38877	3	3	0
3567	28	1	2	176	80	25.8	112	72	4.67	4.99	0.53	1.22	3.23	19	21.2	3.85	73	5.4		0	3.04175			0
3571	29	1	2	175	74	24.2	114	66	4.12	3.45	0.77	1.1	1.97	9.9	19.2	6.3	76	5.22		0	2.6694			0
3577	67	1	11	159	55.5	22	106	66	5.35	5.14	0.82			8.9	20.1	4.07	51.3	5.97		0	2.4668			0
3583	29	1	9	173.5	68.7	22.8	127	81	5.16	4.96	0.62	1.33	2.83	17.2		5.28	69.6	5.19		0	2.75702			0
3586	46	2	5	152	46	19.8	134	77	6.01	4.8	1.2	1.39	2.57	24		3.46	57	5.8		0	3.02259			0
3589	68	1	2	169	55	19.3	133	82	4.9	4.17	1.47	1.34	2.33	18.5	25.2	5.51	74.9	5		0	3.00616			0
3590	28	2	9	165.5	56.9	20.8	104	63	4.96	3.85	1.27	1.31	1.59	18		3.56	84.2	4.75		0	2.16564			0
3591	40	2	9	159	67.1	26.5	95	60	5.42	4.2	0.63	1.34	2.71	13.4		2.89	50.6	5.4		0	4.1013			0
3592	47	1	11	176	90.5	29.2	108	66	6.57	4.65	2.48	1.14	2.31	95		4.08	96	6.9		0	3.02806	3	3	0
3593	32	1	2	173	67	22.4	111	76	4.82	4.79	1.53	0.96	3.28	43	30.1	4.23	77	5.2		0	4.00821			0
3602	77	2	7	146.8	50	23.2	117	68	4.9	5.12	0.76	1.91	2.9	16.4		6.5	58	4.63		0	2.83368			0
3604	30	1	4	183	93	27.8	124	62	4.8	3.17	0.97	0.86	1.68	17.6		4.62	83	5		0	2.02327			0
3623	61	2	2	149	55	24.8	127	80	5.63	7.28	4.56	1.02	4.52	12.6		4.27	57.8	4.85		0	2.01506			0
3637	35	2	2	164	53	19.7	106	71	4.31	4.04	0.77	1.3	2.41	9.8		5.41	49.6	4.6		0	4.19986			0
3646	32	1	5	171	59	20.2	125	70	6.36	3	0.4	1.28	1.73	9		4.74	89	5.7		0	2.01232			0
3647	52	1	3	171	88	30.1	115	79	5.23					17.1				6		0	2.00411	1	3	0
3649	37	1	2	173	63	21	101	71	4.44	5.12	0.99	1.12	3.35	10.3		4.12	74.6	4.9		0	2.06708			0
3652	32	1	2	176	61	19.6	119	80	5.8	4.64	1.23			17.1	19.9	4.99	76.2	5.09		0	2.00958			0
3661	29	1	11	176.5	77.3	24.8	133	73	4.95	4.02	0.38				17.4	5.21	80.2	5		0	2.03149	3	2	1
3664	53	2	9	162.6	46.3	17.5	132	75	4.93	5.1	1.23	1.95	3.04	15		5.72	58.3	5.3		0	2.19028			0
3665	27	2	3	160.5	50.3	19.5	104	65	4.72	3.68	0.52			11.8		5.06	56.3	4.9		0	2.06982	3	3	0
3666	71	1	9	180	74.8	23.1	125	79	6.09	5.52	1.02	2	3.43	19.7		5.5	84.7	5.37		0	2.02875			0
3671	63	2	2	166	80	29	185	102	5.23	3.65	1.34	1.09	2.13	15.1	19.3	6.06	60.4	5.33		0	2.02601			0
3676	51	2	4	154.5	42.7	17.9	99	61	4.01	5.47	1.56			10.4		3.14	54.2	4.7		0	3.99179			0
3678	35	2	2	158	62	24.8	116	75	3.78	5.19	1.63	1.6	3.1	16.4		4.76	48	4.3		0	4.16975			0
3679	41	2	2	164	60	22.3	118	77	4.94	5.13	0.7	1.5	3.46	42.7		3.15	55	5.14		0	4.02738			0
3682	52	1	5	171	62	21.2	124	76	4.53	3.8	1.1	1.04	2.19	17	17	2.9	99	5.7		0	2.94045			0
3689	53	2	4	167	69	24.7	122	84	5.51	7.77	5.28	1.1	5.24	38.5		4.77	50.7	5.85		0	2.73511			0
3690	35	1	5	171	84	28.7	130	84	4.47	4	1.1			44				5.6		0	3.97536			0
3691	36	1	13	172	60	20.3	109	69	4.93	4.89	1.07			25.2	21	3.61	65.7	4.4		0	2.01232	2	2	0
3692	39	2	9	159.5	50.6	19.9	113	65	4.24	4.95	0.91	1.8	2.76	14.1		4.51	79.1	4.26		0	4.04654			0
3693	43	1	3	169.5	53.5	18.6	87	56	4.73	4.32	1.28	1.42	2.41	13.9		4.35	76.2	5.3		0	4.06297	1	3	0
3695	26	1	4	175	87	28.4	129	69	5.58	3.89	0.81			193.5		6.34	92.4	5.3		0	2.7488			1
3703	27	2	9	159	45.6	18	94	58	4.9	4.9	0.69			17.4		5	58.6	5.16		0	2.12731			0
3706	59	1	8	161	65.5	25.3	143	91	5.22	4.16	1.09	1.39	2.31	11.8		5.7	93.5	5		0	3.08556	1	1	0
3710	25	2	13	162	52	19.8	115	72	4.24	3.31	0.58	1.4	1.65	7		4.85	60.2	5		0	2.39562			0
3713	27	1	4	170	90.1	31.2	137	74	4.74	4.89	0.74	1.53	2.78	49.3	28	4.77	71.6	5.33		0	2.47228			0
3722	34	2	9	158.9	59.7	23.6	113	61	5.07	4.83	0.96	1.74	3.4	14.3		2.5	45.4	5		0	2.68309			0
3725	65	1	3	160.5	55	21.4	102	61	3.8	5.34	4.17	0.67	2.97	13.9		4.1	78.6	4.6		0	4.06845	1	3	0
3727	31	1	9	171.5	64.2	21.8	116	74	5.2	4.4	0.61			31.7		4.9	74.3	4.19		0	2.12457			0
3729	55	1	2	176	68	22	121	87	4.1	6.14	1.5	1.59	3.68	20.5		2.87	74.7	4.9		0	4.07666			0
3731	56	1	7	170.5	73.5	25.3	118	67	4.1	5.66	2.37			23	21	4.5	84	5.1		0	2.29158	1	3	0
3732	27	1	11	179.7	79.4	24.6	134	86	5.41	5	0.93			17.4		5.24	72.7	4.8		0	2.75154			0
3733	67	1	11	177.5	89	28.1	130	92	5.41	4.84	1.31	1.03	2.83	42		5.4	89.09	6.1		0	3.21424			0
3740	45	2	9	161	65.7	25.3	129	74	5.08	5.63	1.75	1.02	3.94	14.8		3.88	57.7	5		0	2.03149			0
3747	72	1	2	177	69	22	129	93	4.72	3.93	1.39	1.04	2.3	14.5		3.52	65.6	5.3		0	2.72416			0
3749	28	2	5	160	48	18.8	105	82	4.87	3.7	0.4	1.1	2.14	10		3.25	58	4.5		0	2.11088			0
3750	35	1	3	164.5	64	23.7	127	73	5.04	5.32	1.62			27.8		4.14	84.2	4.86		0	4.07118	3	3	0
3751	36	2	5	150	56	24.9	102	81	4.68	5.1	1.1	1.49	3.29	12	17	4.86	63	5.2		0	4.17796			0
3752	47	1	9	165	70.3	25.8	111	72	4.78	5.08	0.82			15.7	21.3	6.95	84.7	4.92		0	4.02464			0
3766	37	2	2	154	53	22.3	110	80	5.09	4.29	0.93	1.33	2.57	10				4.77		0	2.00684			0
3770	37	2	11	162.9	74	27.9	119	69	5.2	4.08	1.04			8.8	13.7	4.7	56.6	5		0	2.06982			0
3771	29	2	5	161	60	23.1	108	53	4.5	5	0.9			13	17	4.16	44	5		0	3.12936			0
3779	56	1	5	172	76	25.7	149	91	4.94	4.6	3.1	1.31	2.5	29	25	5.19	99	5.2		0	2.01506			0
3792	53	2	2	170	73	25.3	130	87	6.01	5.29	3.2	0.92	3.17	33.6	27.8		67	5.05		0	3.09925			0
3802	67	2	12	157	60.6	24.6	151	82	6.33	4.87	3.62	1.15	2.94	24.7		4.29	66.3	5.51		0	3.49624			0
3805	25	1	7	175	65.5	21.4	119	69	4.8	4.79	1.06	1.43	2.87	20.7	21	5	64.3	4.87		0	2.2642			0
3811	34	1	7	173	58	19.4	104	60	4.91	4.6	0.51			12.1	19.7	5.49	78.3	4.83		0	2.18207			0
3814	38	2	3	153.5	56.4	23.9	90	70	4.5	5.63	1.6	1.66	3.43	10	18	3.76	50.7	5.2		0	2.93224	3	3	0
3817	36	2	9	157.2	45.1	18.3	115	77	3.71	4.14	0.98	2.29	1.97	11.2		4.7	66.1	4.7		0	3.98631			0
3818	36	2	5	162	54	20.6	114	65	5.42	4.2	2.9			18	17			5.9		0	3.01437			0
3826	49	2	7	160	71.2	27.8	106	69	5.8	4.75	0.37			12.5		5	45.8	5.15		0	3.06366			0
3827	39	2	2	160	52	20.3	102	69	5.31	3.48	0.84	1.27	1.99	16.1	23.6	3.84	58	4.5		0	2.80082			0
3832	37	2	4	167.5	53.2	19	111	61	4.42	3.91	0.51	1.7	1.94	10.9		3.73	60	4.6		0	5.00205			0
3833	38	1	2	182	70	21.1	103	68	4.16	5.4	0.83			13.9		5.39	79	5.1		0	3.98631			0
3838	32	1	9	178.7	64.1	20.1	138	80	5.48	4.8	1.17			12.7		5.5	95.7	5.3		0	3.14579			0
3840	46	1	8	164	71	26.4	138	82	5.2	4.76	3.03			61.3		6.8	67.2	5.04		0	3.0308	1	3	0
3844	44	2	8	159.8	50	19.6	105	66	4.4	4.77	0.62	1.88	2.58	35		5.1	62.83	4.32		0	2.68857	3	3	0
3848	32	1	2	178	71	22.4	116	69	4.45	4.18	1.47	0.91	2.41	13.4		5.41	98.2	5.3		0	3.90691			0
3849	37	1	2	170	57	19.7	123	83	4.77	5.47	1.25	1.11	3.43	41		4.58	79.1	5		0	3.06639			0
3850	63	2	5	152	67	29	150	89	5.81	5.1	3.1	1.32	2.83	32	28	6.04	62	7.4		1	3.78371			0
3851	38	1	2	169	73	25.6	117	79	5.59	4.84	2.46			22.1		4.61		5.45		0	2.62834			0
3852	34	1	3	171	76.5	26.2	137	79	4.67	6.52	1.96	1.45	3.64	63.5		3.47	57.4	4.8		0	2.99247	3	3	0
3856	45	2	4	157	47	19.1	99	69	5.26	4.66	1.57	1.2	2.77	13.9	21.3	5.07	47.3	5		0	3.96167			0
3861	34	2	2	166	49	17.8	102	67	3.6	4.65	0.59	2.33	2.02	13		6.63	46	4.82		0	3.06092	3	3	0
3863	32	2	4	169.5	54.9	19.1	118	69	4.66	6.41	0.41			9.5	20.2	4.11	65.7	5.35		0	2.05886			0
3866	39	1	9	170.6	60.9	20.9	113	73	3.75	3.54	0.62	1.36	2	11.9		3.19	77.8	5		0	4.03559	3	3	0
3867	30	2	9	150	40.8	18.13	102	68	4.34	4.6	0.57			11.4		3.03	57.4	4.58		0	3.96715			0
3868	53	1	5	167	76	27.3	119	85	4.03	5.72	1.72			25	23	4.32	74	4.84		0	2.02053			0
3869	58	1	7	172.5	53	17.81	111	74	5.2	4.93	1.25	1.43	2.69	17		4.6	81.8	4.8		0	2.94045			0
3872	85	1	5	165	53	19.5	119	63	5.43	2.9	0.8			22	30	5.9	100	4.8		0	2.0397			0
3875	62	2	5	150	52	23.1	100	66	4.79	6.2	0.6	1.47	3.88	28		5.15	82	4.7		0	3.1102			0
3876	25	1	4	182.5	86.7	26	127	76	5	4.73	1.8			37.2	20.4	8	82.2	5.1		0	2.01506			0
3882	67	2	2	160	66	25.8	167	90	4.86	6.93	1.45	1.43	4.26	37.7		6.11	48.5	5		0	2.96235	3	3	0
3890	58	2	5	152	54	23.4	138	72	4.65	6.4	1.7	1.32	4.04	25	27		82	5.3		0	3.13484			0
3891	49	1	7	171	86	29.4	139	88	6.7	6.83	2	1.8	4.42	35.8		4.1	62.5	5.08		0	2.25599			0
3892	46	1	5	177	91	29	126	94	5.51	5.8	0.8	1.35	4.14	43		3.78	103	5.1		0	3.0308	3	3	0
3896	32	1	5	175	62	20.2	124	74	4.05	4.3	1.7			17	19	4.13	97	5		0	4.09856			0
3898	30	2	2	163	51	19.2	91	59	4.42	5.37	0.79			15.8	20.5	2.81	68	4.4		0	3.35661			0
3899	56	2	4	156	66	27.1	146	84	5.36	5.43	1.17	1.47	3.45	20.3	30.6	4.86	64.2	5.1		0	3.06092			0
3906	46	2	3	160	50.5	19.7	142	89	5.09					13				5.92		0	2.02327	3	3	0
3912	45	1	7	163	68.5	25.8	102	68	5.18	4.3	0.86	1.1	2.13	14		5.9	82.1	5.18		0	3.97262			0
3913	30	1	13	162	58	22.1	129	83	4.71	3.67	1.44	1.02	2.01	21.1		4.14	96.7	5.21		0	3.04723	3	3	0
3917	60	1	2	171	71	24.3	138	90	4.3	6.85	4.36	1.27	3.5	33.6	23.8	5.23	73.9	5.24		0	3.86858			0
3919	36	1	5	165.5	66.9	24.4	112	67	5.51	6.12	1.12	0.94	2.51	19	15	5.64	70	5.8		0	4.95003			0
3921	33	2	2	167	65	23.3	99	69	3.71	3.66	0.68	1.68	1.85	9.8	18.9	3.48	65.2	4.36		0	2.07255			1
3925	41	1	8	181	67	20.5	110	77	5	5.57	1.3	1.64	3.41	18.6	20	4.9	90.6	5.06		0	2.07529	3	3	0
3928	40	1	8	169	56.9	19.9	109	67	5.8	4.34	2.97	1.19	1.97	12.3		3.9	59.7	4.73		0	2.89391			0
3931	30	1	8	185.4	90	26.2	129	63	5.3	3.76	2.42	0.79	2.03	133		3.9	78.5	4.87		0	4.00548	3	3	0
3933	72	2	2	159	54	21.4	124	58	3.33	4.95	0.77			25.4	35.2		78.6	4.52		0	3.62218			0
3941	56	1	7	173.5	87	28.9	147	87	6.1	5.29	2.62			11.2		5.2	74.4	5.49		0	2.89938			0
3946	49	2	9	158.5	58.3	23.2	92	55	5.68	4.73	0.76	1.57	3	17.9		4.65	57.7	5		0	3.03901			0
3948	33	2	5	157	53	21.5	102	58	4.75	4.3	0.5			19	22	4.55	54	4.6		0	4			0
3949	45	2	8	156.5	62.5	25.5	109	79	5.5	4.61	1.8			16		3.8	53.8	5.13		0	4.13963	3	3	0
3950	29	1	3	176.5	89.5	28.73	111	72	4.31	6.55	2.32	0.92	4.04	28.6		4.59	92.2	4.88		0	5.15811	3	3	0
3953	33	1	5	177	71	22.7	114	74	5.62	4.4	2.7	1.3	2.69	16	23	5.02	93	5.3		0	4.04654			0
3962	30	1	8	162.5	61.7	23.4	111	81	5.5	5.12	1.48	1.58	3.3	32.4		6.8	76.6	4.71		0	2.13005	1	2	0
3969	27	1	5	181	77	23.5	138	76	4.26	4.5	2.8			27	28	3.42	104	4.9		0	3.82478			0
3970	31	1	3	178	72	22.7	118	72	3.89	4.84	0.82			32.5	21.1	4	79.7	5.01		0	4.52567	2	2	1
3971	33	1	3	167.5	57.5	20.5	137	89	4.91	3.83	2.07			16.4	17.1	4.05	80.6	4.84		0	3.81383	3	3	0
3978	84	2	8	152	55.1	23.8	152	77	6.1	5.21	2.75	1.43	2.86	19.8	30	2.9	69.8	6.3	1	1	2.00684	3	3	0
3982	29	1	9	176	60.6	19.6	110	63	4.86	5.01	0.7	1.47	3.06	29.1		3.33	76.2	4.75		0	2.07255	3	3	0
3985	47	1	13	176.5	65	20.9	112	70	4.75	4.57	0.76	1.67	2.65	20.3	25.3	4.63	59.8	5.05		0	2.75154	3	2	0
3987	53	1	2	170	83	28.7	132	94	4.86	4.41	1.34			25.7				6.6		0	3.00342			0
3989	41	1	3	171	80.5	27.5	111	64	4.47	4.48	2.12	0.87	2.66	24.5		3.53	74.7	5.28		0	4.04654	3	3	0
3990	58	2	9	148.2	49.5	22.5	161	85	4.01	3.79	0.58	1.2	2.32	11.3		4.45	54.4	5.06		0	2.29432			0
3997	66	1	5	176.5	79.5	25.5	164	94	5.91	6.09	0.96	1.38	3.31	73	114	4.3	91	5.4		0	4.90623			0
4004	60	2	9	159.8	60.4	23.7	110	66	4.54	6.82	1.85	1.61	4.14	17.3	21.3	4.61	50.9	4.9		0	2.03422			0
4006	31	1	9	171.4	61.7	21	120	84	4.2	4.4	0.79			35.5	27.8	4.3	80.6	5.1		0	2.02327			0
4007	44	2	8	164	68.5	25.5	139	93	5	4.78	0.84	1.5	2.78	17.2	28.4	4	64.6	4.32		0	2.99521			0
4009	34	2	8	160	73.5	28.7	133	80	6.1	6.75	2.11			102.8	92.4	4.2	47.4	9.2		1	3.10472	3	3	1
4012	44	1	13	171	69.9	23.9	115	66	6.01	6.16	1.38			35.2	30.3	4.51	57	5.5		0	2.00958	3	3	0
4019	42	2	2	162	89	33.9	150	86	5	4.86	0.95	1.32	2.85	72		2.82	52.1	6		0	4.13142			0
4020	37	2	11	156	55.5	22.8	108	71	5.5	4.44	0.85	1.52	2.64	14.4		4.83	55.2	5.12		0	2.35729			0
4035	34	1	3	174.5	68.5	22.5	112	78	5.44	6.48	1			27.8			60.1	5.1		0	4.01369	1	3	0
4041	42	1	9	172.1	70	23.6	111	66	5.59	4.08	0.91	1.35	2.37	76.7		4.69	74.3	4.6		0	2.96235			0
4044	41	2	5	164	58	21.6	81	54	5	4.86	1.53	1.67	2.73	12	17	4.4	69	5.9		0	2.00958			0
4048	30	1	4	175	64	20.9	113	90	5.3	7.11	3.05	1.32	4.28	88.2		5.96	80.5	5.2		0	2.17933			0
4051	31	2	3	164	57.5	21.4	108	66	4.37	4.39	0.82	1.51	2.53	12.8		3.98	49.7	4.71		0	4.57221	3	3	0
4054	37	2	5	161	56	21.6	93	60	4.3	4.1	0.5			14	21	3.48	56	4.9		0	4.19713			0
4059	42	2	14	153.5	51.4	21.8	127	81	5.3	2.98	0.92	1.65	1.22	16.1	16.3	3.6	55.3	5.8		0	2.00137			0
4060	44	1	9	168.2	74.2	26.2	100	72	5.23	4.7	1.17	1.34	2.55	35.2	26.1	5.06	74	4.99		0	2.00137			0
4064	29	1	7	165	63.5	23.32	112	81	4.2	4.31	1.64			12		4.8	84.3	4.97		0	5.13621			0
4067	41	2	4	158	57	22.8	122	74	4.89	3.37	0.46	1.08	2.12	14.5		3.07	52.8	4.8		0	4.12047			0
4089	60	2	2	163	69	26	137	91	5.25	5.24	2.56	1.2	3	17.3		3.76	52.1	4.7		0	3.23614			0
4094	28	1	9	166.5	70.3	25.36	128	79	4.28	4.37	1.15			52		4.37	89.1	4.18		0	3.97536			0
4097	50	1	11	170.9	69.4	23.8	117	66	3.61	4.3	0.62	1.72	2.28	22.8		6.51	88.7	5		0	2.53251	3	3	0
4098	30	1	5	178	82	25.9	147	84	4.4	3.45	1.49	0.87	1.95	35	19	3.41	63	5.8		0	5.013			0
4099	25	1	2	180	68	21	114	71	3.75	4.41	0.76			20.3	19.7		64.2	4.3		0	3.99179			0
4104	41	1	8	164	70.5	26.2	105	67	5.2	6.2	7.81			40.4		5.2	96.2	4.91		0	2.97057	3	2	0
4106	61	2	3	168.5	60	21.1	121	66	5.37	5.16	0.71			18.5		5.23	62.1	5.91		0	3.38672	3	3	1
4111	39	2	6	165.5	50.5	18.4	100	68	4.8	3.38	0.64	1.02	1.67	11		3.8	45	4.5		0	3.32649			0
4112	59	1	8	172	66	22.3	123	81	5.4	4.86	1.03			9		3.71	81.9	5.3		0	4.13963	3	3	0
4114	49	2	5	159	55	21.8	132	84	5.09	5.4	0.5			30		4.83	60	4.3		0	2.91581			0
4121	54	2	2	161	59	22.8	120	82	4.09	4.83	1.71	1.15	2.72	43		5.55	65	5.2		0	4.04381			0
4129	29	2	8	154	59	24.9	105	74	4.7	4.68	0.9			35.9		4.81	65.6	4.84		0	2.02601	3	3	0
4131	46	1	8	166	59.8	21.6	127	73	5.5	4.24	1.01	1.1	2.47	16		5.09	79.29	5.67		0	3.58932	3	3	0
4134	51	1	3	178	69.7	22	109	84	4.61	4.95	2.4	1.07	2.95	15.5		3.67	79.4	4.68		0	3.0527	3	3	0
4136	58	2	5	157	73	29.6	120	73	5.65	4.4	2		2.8	15		4.61	65	5.6		0	2.85832			0
4138	36	1	5	175	75.7	24.7	117	71	5.25	4.63	1.3	1.66	2.31	39		4.9	76	5.5		0	3.89322	1	2	0
4141	50	2	2	167	73	26.2	143	94	5.46	4.58	1	1.27	2.66	23.4		2.89	57.4	6.04		0	2.91034			0
4143	41	2	2	162	55	21	97	64	4.56	5.25	0.76	1.38	3.36	14.1		4.38	55.3	5.1		0	3.92882			0
4144	48	1	6	169	71.5	25.03	112	72	5.1	4.87	1.85			59		5.1	111.1	5.5		0	4.95825			0
4147	39	1	4	177.5	67.8	21.5	98	66	4.28	2.98	2.66			28.2	24.2	4.6	89.5	4.76		0	5.04038	1	3	0
4149	27	1	9	171.3	55.2	18.8	100	61	5.1	3.7	0.47			11	15.8	4.7	82.3	5.3		0	2.33812	2	3	0
4150	64	1	7	161.5	55.5	21.3	116	77	5.7	4.77	0.53	1.79	2.73	23.3		6.7	59.3	4.55		0	2.89665			0
4154	40	2	2	157	55	22.3	118	81	4.46	4.66	0.62	1.5	2.51	13.1	21.8	3.83	68.7	5.4		0	2.99795			0
4160	35	2	3	164	58.5	21.8	105	69	4.27	4.11	0.75	1.13	2.61	11.5	16.1	4.39	66.3	4.37		0	2.00137	3	3	0
4161	42	2	2	171	59	20.2	104	70	4.94	4.83	1.06	1.06	3.13	6.9		4.1	51.5	5.5		0	3.84668			0
4162	31	1	2	171	65	22.2	112	72	5.12	3.84	1.22	1.18	2.3	21.5	21.1	4.69	62.8	4.8		0	3.93429			0
4164	41	1	8	168.5	79	27.8	121	79	5.2	3.83	1.13			29		5.4	77.8	5.38		0	4.9692	3	2	0
4167	46	2	4	161.5	64.7	24.8	118	72	4.74	3.77	1.38	1.23	2.12	15		2.73	60	5.18		0	4.65708			0
4168	42	2	2	158	42	16.8	111	61	4.02	4.34	0.64			10.1			48.4	5		0	3.92882			0
4175	51	1	5	175	72	23.5	169	98	4.6	4.29	0.69	1.38	2.52	28	26	4.5	69	4.7		0	2.04791			0
4178	67	2	3	155.5	45	18.6	138	82	4.92	7.54	0.74	2.32	4.8	24.8		4.73	58.5	3.9		0	2.00958	3	3	0
4179	27	2	5	156.5	55.6	22.7	93	64	3.91	4.7	0.4			10	19	4.31	61	5		0	3.16496			0
4181	27	1	9	175.5	66	21.4	138	66	5.5	4.27	1.92	1.59	2.41	83		3.59	81.4	5.2		0	2.89665			0
4182	53	2	4	149	51	23	123	87	4.97	6.33	1.09			20.7		4.83	48.6	4.91		0	4.00821			0
4185	38	1	2	175	84	27.4	124	81	3.8	6.01	4.59	1.14	3.53	77.3		5.36	85.4	4.72		0	3.94798			0
4186	26	1	12	176.5	81.7	26.1	127	76	5.38	6.29	2.4	0.95	3.59	41.4		4.44	80.7	5.32		0	2.42574			0
4189	33	2	4	156.5	52.9	21.6	90	61	5	3.27	0.74			9.5	14.2	3.4	62.9	4.9		0	2.03422			0
4195	42	1	7	172	53.5	18.1	122	71	5.3	4.66	1.7			17.1		4.6	75.2	5.26		0	2.01506			0
4197	35	1	5	170	82	28.4	108	81	4.84	4.9	1.3			46	30	2.68	78	5.1		0	3.03354			0
4198	62	1	13	186	88	25.4	136	90	5.63	5.75	2.26	1.5	3.29	23.1	21.7	6.12	88.2	6.21		0	2.00411	3	3	0
4200	48	2	4	161	57	22	86	56	4.64	4.36	1.02	1.14	3	9.7	21.8	3.47	65.5	4.5		0	4.09309			0
4202	47	1	7	175.5	72.5	23.5	91	62	4.8	3.5	0.62	1.02	2.03	29		7.1	59.6	5.8		0	2.8501			0
4204	51	2	4	162	66	25.1	139	89	6.15	4.69	0.42	1.67	2.47	16	15.8	4.31	47.8	6		0	2.63107			0
4205	30	1	7	183.5	76	22.57	127	73	4.8	6.83	0.8	1.26	3.83	62		4.5	70.5	4.21		0	5.65092			0
4207	43	2	2	156	61	25.1	95	66	4.03	5.43	1.1			12.2	16.9	4.92	50.8	4.47		0	2.10815			0
4211	27	1	5	168	61	21.6	123	80	4	3.93	0.61	1.38	2.21	16		4.1	81	5.3		0	2.02601			0
4217	32	2	3	159	56	22.2	107	62	5.1	5.8	1.64			22.5	23.8	4.84	52.9	4.66		0	2.74059	3	3	0
4218	44	1	2	174	69	22.8	141	107	5.38	4.39	1.74	1.01	2.85	19.7		2.95	53	4.7		0	3.10746			0
4221	62	1	9	185	68.4	20	112	73	4.97	5.48	2.04	1.1	3.93	13.5			78.9	6.3		0	4.03285			0
4223	62	2	5	163.5	56.5	21.1	117	70	5.1	7.27	1.13	1.81	4.42	29		3.99	66	5.8		0	4.93908			0
4224	42	2	5	162	47.1	17.9	103	69	5.61	2.87	1.05	1.07	1.64	20		2.66	70	5.2		0	4.11499			0
4227	58	1	5	180	69	21.3	112	63	4.6	4.73	0.85	1.28	2.99	23	18	9.5	93	5.2		0	2.06708			0
4234	33	1	3	168.5	74	26.1	135	86	4.78	3.9	1.97	1.04	2.42	28.3	22.6	3.49	70.6	4.77		0	2.03149	1	3	0
4246	63	1	4	166	62	22.5	136	79	5.45	5.4	3.89	1.25	2.93	28.1	26.7	3.97	78.2	5.1		0	3.01164			0
4258	40	2	5	164	51	19	116	63	4.71	4.5	0.9	1.4	2.59	7	16	3.53	70	4.9		0	2.87474			0
4261	33	2	3	169.5	54.5	19	103	61	4.36	2.91	0.41			19.6	24.9	2.69	48.1	5.2		0	2.705	3	3	0
4265	61	1	7	164	68	25.3	125	73	5.02	4.47	1.34	1.5	2.39	13.7		6.6	67	6.1		0	2.46407			0
4266	29	1	5	169	65	22.8	128	73	5.11	4.07	0.36	1.22	1.96	13	18	6.28	81	5.44		0	2.01232			0
4271	37	2	7	158	45.5	18.2	111	66	4.3	3.55	2.45			9		4.4	54.1	4.6		0	2.98973			0
4272	28	2	2	170	65	22.5	108	67	4.27	6.26	0.56			13.4	19.9	4.38	66.6	4.8		0	3.63587			0
4274	39	1	4	170.5	68.4	23.5	96	65	5.02	5.3	1.25			20.7		5.55	85.5	4.8		0	5.18823	3	3	0
4275	30	2	4	169	83	29.1	119	72	5.46	4.61	1.88			23.2		4.13	51.7	5.3		0	2.75428			0
4276	50	1	5	164	70.4	26.2	129	68	5.2	5.79	1.13	1.17	2.73	20	21	3.69	78	5.4		0	4.06023			0
4278	32	1	10	173.5	57.4	19.1	123	71	4.87	4.69	0.75	1.63	2.16	33		5.2	86	4.73		0	2.00684	3	3	0
4289	31	1	11	173.1	67.1	22.4	95	67	5.01	3.89	1.41			24.6		5.49	79.4	4.77		0	2.75428			0
4297	45	1	10	170.5	67.5	23.2	129	81	5.03	3.24	0.7	1.21	0.97	18	27	3.8	66	5.25		0	2.08624	3	3	0
4305	54	1	5	171	57	19.5	110	76	6.3	5.8	1.3	1.64	3.29	67	21	4.52	106	5.9		0	3.01711			0
4314	36	1	3	180	68	21	115	65	5.33	5.59	1.32			20.8		6.34	72.8	5.7		0	3.58932	3	3	0
4315	52	2	5	156	69	28.4	131	94	5.38	5.3	1.6			14	16	3.72	49	6.3		0	3.13484			0
4319	56	2	5	153.5	73	31	118	69	4.63	4.63	2.3	1.7	2.43	19	23	2.8	50	5.3		0	3.75359			0
4320	31	1	5	177	81.5	26	142	78	5.22	3.5	0.9			47				4.8		0	4.89802			0
4321	49	2	9	152.4	46.6	20.1	105	63	3.93	5.3	0.63	2.02	2.81	13.3	20.9	4.89	58.5	5.06		0	4.94456			0
4322	50	1	9	176.5	76.6	24.6	114	85	3.73	6.22	2.04	1.18	4.05	35		4.75	91.5	4.5		0	3.98084	1	3	0
4324	47	1	5	173	81	27.1	126	80	5.26	4.36	2.83			53	35			6.6		0	5.00205			0
4326	46	2	2	160	57	22.3	107	71	5.23	5.1	0.73	1.8	3.25	18		4.52	74	5.53		0	4.35592			1
4340	42	2	5	159	61	24.1	104	63	5.31	3.8	0.7	1.29	2.25	27		4.04	69	5		0	3.19233			0
4344	43	1	9	164.8	70	25.8	107	70	4.39	7	1.64			27.8		4.79	80.2	4.31		0	2.0835	3	3	0
4347	45	1	8	168	61.5	21.8	105	79	5.2	6.27	1.06			29.6		4.3	78.9	4.55		0	2.81725			0
4349	50	2	7	160.1	49.3	19.2	154	82	5.7	4.72	0.55			11.6		6.3	56.4	5.9		0	2.26694			0
4355	58	1	2	166	68	24.7	113	56	3.62	4.8	2.09			15.5	25	4.18	84.5	5.17		0	3.11841	1	3	0
4357	42	1	8	164	62	23.1	126	94	5.9	3.9	0.85			31		4	72.5	4.86		0	2.93498	3	2	0
4358	33	1	4	171.5	73	24.8	123	71	4.87	6.92	1.4	1.31	4.71	26.7	20.5	5.4	71.8	4.77		0	3.63313			0
4360	27	1	9	178.5	67.3	21.1	117	77	4.71	3.54	1.04	1.43	2.1	17.7	21.1	4.72	59.7	4.5		0	2.30253			0
4368	21	1	7	170.5	60	20.6	134	78	5.1	3.46	1.36	1.16	2.08	10.5		4.48	82.3	4.24		0	2.03149			0
4372	56	1	5	181	91	27.8	100	62	6.35	3.7	3.3	1.18	2.23	20	19	6.03	89	8.4		1	3.04723			0
4381	29	2	5	157	54	21.9	124	69	5.01	3.7	0.5	1.23	2.12	11	18	4.2	62	6.1		0	3.21424	3	3	0
4382	29	2	9	163.7	56.5	21.1	104	62	4.04	3.85	0.4	1.69	2.01	12.6				5.04		0	2.705			0
4383	47	2	3	154.5	44	18.4	121	70	4.51					9			51.4	5.07		0	2.03149	3	3	0
4386	24	1	4	181	74	22.6	135	78	4.55	4.32	0.94			35.8		3.84	83.6	4.7		0	2.73785	3	3	0
4388	56	1	4	167	73.7	26.4	123	81	5.43	5.68	1.73			15.1	17.7	4.01	78.5	5.25		0	2.02875			0
4397	35	1	5	171	60	20.5	117	76	5.45	4.6	1.4	1.34	2.85	16		2.96	82	5.3		0	3.06639			0
4400	31	1	9	166.3	76.9	27.8	123	76	5.39	4.8	2.8			52.3		2.8	75.6	4.79		0	2.7707			0
4401	66	2	4	170	81	28	176	84	5.05	6.94	1.74	2.08	4.13	19.6	25.3	4.61	48.9	4.9		0	3.14305			0
4403	27	2	2	175	61	19.9	104	56	4.9	3.81	0.55	1.78	1.97	7.5		4.89	59.6	5.2		0	2.83915			1
4410	45	2	7	157.6	65	26.17	109	72	5.5	5.23	1.15	1.17	3.01	23	19	3.9	53.5	5.07		0	5.08966			0
4412	28	1	2	173	73	24.4	104	58	3	5	2			21	21	3	76	5.13		0	3.08556			0
4415	31	2	5	164	67	24.9	107	72	5.02	5.6	1.2	1.59	3.19	29		3.25	58	5.2		0	2.01232			0
4416	28	1	8	177	98	31.3	127	80	5.3	4.32	1.81			59.6	39.7	4.6	69.3	5.54		0	2.28337	3	3	0
4420	55	1	2	168	58	20.5	122	73	5.25	5.08	0.86	1.49	3.28	22.4	24.3	4.65	77.1	4.3		0	2.76523			0
4422	32	1	2	161	62	23.8	130	67	5.29	4.18	1.49			29.6			63.5	5.6		0	3.08556			0
4426	29	2	5	161	49	18.9	102	60	4.8	4.8	0.5	1.48	3.07	14		2.32	63	4.21		0	2.8282			0
4428	68	2	8	155	75.5	31.4	119	82	5.8	6.25	5.83		2.96	19	24		51.8	6.21		0	3.96441	3	3	0
4430	50	2	2	154	54	22.8	102	66	5.62	5.29	1.4	1.57	3.24	15.8		3.45	47.5	4.9		0	2.98973			0
4433	28	1	5	166	58	21	140	77	5.67	4.18	0.5			17	21	4.21	74	4.5		0	3.91239			0
4438	64	1	12	174.5	84.4	27.7	111	67	6.86	5.46	2.82	0.9	3.38	18.3		5.25	68.8	5		0	2.12457			0
4448	40	2	5	159	73.8	29.2	111	72	5.05	6	1	1.38	4.06	31	27	3.92	71	4.9		0	3.37303	3	3	1
4460	29	1	5	180	73	22.5	114	66	5.2	5.16	1.09	1.64	3.17	14	23	5.2	86	5.6		0	2.06434			0
4461	35	1	8	173	70	23.4	124	65	5.1	5.27	1.17	1.45	3.3	24.4	35.4	5.1	78.8	4.99		0	2.01506	2	1	0
4464	26	2	3	161.5	57	21.9	104	73	4.68	5.15	1.21			10			55.8	4.89		0	3.02259	3	3	0
4465	45	2	2	162	48	18.3	109	71	5.08	5.7	1.39	1.82	3.34	10		4.92	54.2	4.8		0	3.49897			0
4466	34	1	7	174	74.5	24.6	137	67	5.6	4.14	2.66			14.4		4.6	75	5.65		0	2.89665			0
4468	37	2	13	163	64.4	24.2	120	66	5.32	5.43	1.21			14.5	20.5	3.96	38	5.1		0	2.00684			0
4469	32	2	2	165	57	20.9	104	63	4.2	4.63	1.03	1.11	2.9	10.4	18.4	4.75	54.7	4.99		0	2.5462			0
4471	45	2	5	166.5	59.4	21.4	102	59	4	4	0.6			18	22	4.85	62	4.5		0	3.95346			0
4472	29	2	9	160.3	44.1	17.2	111	65	4.48	4.64	0.83			13.3	20.6	3.91	62.7	4.8		0	4.00548			0
4473	40	1	8	169.5	60.5	21.1	111	80	5.72	5.16	2.63	1.13	2.84	22		6.4	86.6	5.79		0	3.67146	3	3	0
4478	54	1	5	161	55	21.2	119	85	5	3.3	0.8	1.04	2.14	14	15	3.2	72	5.8		0	2.94045			0
4488	30	1	3	172.5	73	24.5	130	68	4.13	4.23	0.73			29	26.1	4.23	74.4	5.33		0	2.00958	3	3	0
4489	45	2	4	152	50	21.6	112	77	4.05	4.37	1.04	1.08	2.66	13		7.54	53.7	4.2		0	3.96988			0
4491	50	2	4	161	59	22.8	109	62	4.8	4.34	0.9	1.24	2.91	19.9		2.77	58.9	4.98		0	4.13963			0
4496	36	1	9	174	81.7	27	122	81	5.46	6.04	1.82	0.82	4.34	43.9		2.88	69.4	4.82		0	2.91307	3	2	0
4497	47	2	14	150	56	24.9	100	74	4.59	5.08	1.27	1.55	3.19	38.7		4.91	53.9	4.39		0	2.00684			0
4498	47	1	7	176.5	93	29.9	122	77	4.2	5.02	1.76			26		4.93	79.9	4.89		0	5.04038			0
4499	31	1	9	164.5	53.4	19.7	120	73	4.4	3.43	0.77			15.3		3.99	73.5	4.66		0	2.91034	3	3	0
4501	47	1	9	176.8	110.7	35.4	141	91	4.57	4.97	2.73	0.9	2.98	71.7		4.16	76.6	5.03		0	2.96783	1	3	0
4506	55	2	2	160	60	23.4	120	65	5.5	6.08	1.66	1.46	3.72	13.6		3.25	54.4	5.2		0	2.13005			0
4507	28	2	4	160	52	20.3	102	63	4.85	3.78	0.6	1.6	1.87	14.6		3.68	50.5	4.7		0	2.98973			0
4508	61	2	2	158	53	21.2	94	65	4.6	4.68	1.42	1.42	3.23	17.8		5.5	61.3	4.4		0	2.35455			0
4509	29	1	8	174.8	64.4	21.1	115	57	4.9	3.97	0.47	1.36	2.18	23	29	5.6	64.5	5.61		0	3.01711	3	2	0
4511	37	1	13	167.7	76.6	27.2	130	84	5.52	5.28	1.04							4.36		0	2.07529	3	3	0
4515	59	1	4	172	78	26.4	165	92	6.16	5.12	0.8	1.4	2.99	28.4		3.82	83.4	6.5		0	3.80014	3	3	0
4519	41	2	5	161.5	50.7	19.4	91	71	5.09	4.5	0.7	1.41	2.74	10		2.91	56	4.9		0	2.14374	3	3	0
4522	27	1	3	160.5	68.5	26.6	144	88	5.11	4.89	0.98			26.7			92.3	4.8		0	2.02053	3	3	0
4528	54	1	8	167	79	28.3	141	90	5.6	5.77	0.95			19	27	6	64	6.07		0	3.06913	3	2	0
4533	27	2	12	161	55.6	21.4	110	70	4.6	5.57	0.44	1.7	3.01	13.4		4.3	61.8	4.5		0	2.15195			0
4534	37	2	5	159	54	21.4	105	67	4.31	4.2	0.5			24	21	4.99	50	4.9		0	4.06297			0
4537	32	1	3	179	84	26.2	113	70	4.77	2.96	0.78			37.5	29.2	5.29	115	5.67		0	4.89802	3	3	0
4543	33	2	9	161.1	56.5	21.8	118	78	3.88	4.15	0.96			14.5		4.27	65	4.4		0	3.90691	3	3	0
4551	37	2	5	163	60	22.6	129	82	4.68	5.1	0.7	1.29	3.11	17		5.5	72	5.2		0	3.06366			0
4552	39	1	2	168	72	25.5	117	76	5.97	3.95	0.7			15.3	20	3.62	72.2	6.9		0	2.27515			0
4556	35	1	5	170	65	22.5	132	85	4.44	5	0.5	1.71	2.32	28		3.49	79	5.2		0	2.84736			0
4557	50	2	5	157	54	21.9	99	64	4.6	4.84	0.44	1.94	2.48	13		5.39	55	4.7		0	5.11978			0
4567	36	1	4	152	53.4	23.1	95	67	5.3	1.69	0.19			26.1	23.7	5	85.3	5.3		0	2.03422			0
4569	45	2	5	156	64	26.3	116	75	4.87	4.8	1.7	1.43	2.84	21	25	4.1	55	5.22		0	2.01232			0
4573	35	1	5	166	64	23.2	141	78	4.83	3.9	0.9	1.21	2.52	18	30	4.21	97	5		0	4.04107			0
4586	61	2	3	166.5	50.8	18.3	111	69	4.4	4.77	0.67			15.4		5.37	53	5		0	2.00958	3	3	0
4587	33	2	5	160	52	20.3	125	70	5.1	5	2.1	1.33	2.92	31		4.96	76	5.1		0	2.00411			0
4589	28	1	8	159	42.5	16.8	128	59	4.6	3.59	0.69			8	23			5.13		0	2.98973	3	3	0
4591	55	2	13	162	60	22.9	126	74	4.6	4.73	1.05	1.46	3.06	11		6.5	72.6	4.9		0	2.01232			0
4592	33	1	3	166	67.5	24.5	130	80	4.44	5.61	1.35			28.2		3.07	64.6	5.07		0	5.26215	3	3	0
4593	67	2	3	156	62.5	25.7	134	103	4.38	5.17	0.79	1.86	3.12	20.1		8.02	69.5	5.7		0	4.52019	3	3	0
4596	33	1	9	178.1	84.9	26.8	100	75	4.17	4.35	0.8			37.9	22.8	5.23	80.7	5.58		0	3.14031	3	3	1
4597	53	2	2	162	65	24.8	142	87	3.66	5.34	2.06			29.7		3.94	48.2	5.1		0	4.9692			0
4599	28	2	5	161	51	19.7	115	71	4.8	5	0.9	1.71	2.58	7		2.51	55	5.3		0	2.86927			0
4606	75	1	5	166	59.5	21.6	102	75	6.02	6.67	1.2	1.6	3.75	14	22	3.86	98	5.4		0	5.0705			0
4608	47	1	5	170.5	67.5	23.2	131	73	5.55	4.68	1.17	1.34	2.86	18	22	4.46	76	5.2		0	4.93087			0
4612	45	1	5	171	72	24.6	126	83	5.19	5	1.3			25	31	4.93	77	5.3		0	2.03422			0
4615	55	2	2	162	63	24	132	77	4.63	4.87	0.68	1.7	3.1	17.2		4.38	54	5		0	2.65024			0
4618	38	1	5	176	71	22.9	128	79	4.55	5	1.2	1.32	3.34	16		4.2	88	4.8		0	2.16564			0
4622	48	1	3	171.5	77.5	26.3	100	80	5.56	5.3	1.99			21.9		3.8	79.3	5.02		0	3.78645	1	3	0
4627	45	2	7	157.9	51.1	20.5	100	65	4.2	5.7	1.09	1.15	3.13	11		8.2	65.1	5.36		0	4.99932			0
4629	30	2	2	164	67	24.91	138	79	4.35	5.11	0.44	2.14	2.86	13.8		3.85	62.8	5.81		0	2.13005			0
4632	41	2	5	160	56	21.9	133	77	4.98					15			65	5.3		0	2.99795			0
4637	30	2	5	164	60	22.3	125	66	4.84	3.9	1.4			20		2.87	46	5.7		0	4.07666			0
4643	38	1	10	172	85.7	29	113	88	4.22	4.77	2.02	1.69	2.85	31	45	4.9	84	5.14		0	2.141	3	3	0
4651	29	1	5	176	70	22.6	125	68	4.03	3.6	0.8	1.12	2.24	20		3.69	89	5.4		0	3.02259			0
4652	67	1	2	164	67	24.9	124	91	6.08	4.65	1.05	1.53	2.8	12.5		4.58	72.3	6.44		0	2.59001			0
4653	38	2	5	161	75.5	29.1	110	60	4.84	4.7	4.3			11		2.59	44	5.6		0	2.0835			0
4656	31	1	9	172	81.7	27.6	152	93	5	4.63	2.07			55		5.08	57.2	4.9		0	3.14031			0
4658	37	1	4	174.5	80.5	26.4	117	77	4.8	6.21	2.17	1.24	3.62	55.3		5.77	81.1	5.3		0	4.56126			0
4668	30	1	8	168	57.5	20.4	115	76	5.1	4.35	0.54	1.56	2.41	23.2			82.2	5.82		0	2.05339	3	3	0
4680	29	2	4	163	53.9	20.3	107	67	4.71	4.37	1.16			14	18.7	5.15	71.1	5		0	3.96441			0
4681	40	2	9	162.3	48.2	18.3	115	65	3.93	4.01	0.47	1.48	2.18	7.7		3.69	52	4.79		0	3.90691			0
4696	37	2	13	160.5	50.5	19.6	104	61	4.7	3.76	0.72			9.4		3.11	54.8	4.8		0	2.03422			0
4697	46	2	5	164	76	28.3	123	75	5.88	3.9	0.6	1.22	2.09	19	19	4.2	57	6.2		0	4.19713			0
4698	36	1	3	178.5	62	19.5	111	70	4.32	5.2	0.87	1.74	3.06	12.9	17.5	3.69	68.6	4.73		0	2.96783	1	3	0
4699	34	2	4	155	49.5	20.6	100	59	4.23	2.98	0.34	1.31	1.57	10.5		2.94	45.7	4.1		0	3.98631			0
4700	46	1	5	176	81.3	26.2	116	89	4.95	5.4	1.2	1.99	3.19	28	28	5.06	77	5.5		0	2.67214			0
4702	34	1	2	174	71	23.5	118	68	3	4	1			39		4	65	4.9		0	4.25462			0
4703	27	1	5	178.5	60	18.8	145	98	4.82	3.23	1			9	15	4.15	73	5.2		0	3.87132			0
4706	25	1	5	175	76	24.8	127	77	5.1	6	1.7	1.63	3.93	120	60	4	102	5.6		0	2.51882			0
4711	33	1	7	174.5	74	24.3	132	80	4.2	4.16	0.94	1.47	2.27	30.2		6.3	94.9	4.39		0	2.06434			0
4713	40	1	3	171	82	28	126	72	5.94	5.3	2.99	1.01	3.21	46.4	27.3	4.04	77.1	5.55		0	3.14579	3	3	0
4714	41	2	13	157.5	46.8	18.9	93	55	4.55	5.33	1.07			10.4		5.6	50.7	4.45		0	2.20671			0
4722	65	1	4	171	67	22.9	127	82	4.69	5.33	1.05			11.1	17	3.7	61.8	4.8		0	2.09446			0
4724	78	1	5	164	47	17.5	155	67	5.69	4.2	0.6	1.33	2.63	18	30	6.7	106	5.5		0	3.2553			0
4729	35	2	2	162	67	25.5	121	66	5.28	5.47	0.61	1.36	3.52	17.4		4.73	52.9	5		0	3.95072			0
4730	43	1	8	167.5	65	23.2	110	79	4.48	6.5	1.53	1.67	3.44	24		3.68	74	5.6		0	4.94456	2	3	0
4732	31	2	2	165	50	18.4	100	66	3.86	4.28	0.5			14.5				4.8		0	5.09788			0
4739	29	1	9	172.5	73.3	24.6	94	63	4.8	4.4	1.14			16.7		6.8	94.3	5.42		0	2.73511			0
4740	37	2	5	152	56	24.2	94	60	4.65	4.9	0.9	1.37	3.36	8	15	4.14	54	5.2		0	2.9076			0
4743	47	1	3	164	69.5	25.8	119	71	5.02	5.11	0.88			21.7		3.58	75.8	5.83		0	4.9911	3	3	0
4746	36	1	5	165	69	25.3	113	71	4.28	3.4	1.1			34	24	4.2	73	5		0	3.88775			0
4749	43	1	5	172	67	22.6	98	71	5.5	5.72	0.87			21		6.08	95	5.2		0	3.02806			0
4754	86	2	5	152	70	30.3	164	99	5.31	3.6	1	1.33	2.02	18	24	4.91	95	6		0	2.88843			0
4756	37	1	7	165	63	23.1	128	80	5.2	4.29	0.7	1.4	2.46	22.1		5	96.9	5.45		0	2.15195			0
4760	61	2	8	153.6	61.9	26.2	97	66	3.6	6.1	2.01	1.52	3.49	29.1	47.9	5.8	108.9	4.97		0	2.91581	3	3	0
4761	78	2	3	150.5	55.8	24.6	140	60	5.17	6.06	1.5			12.7	18.8	4.86	57.4	5.12		0	2.93498	3	3	0
4764	29	1	8	174	80	26.3	121	84	5.1	4.12	0.69			17.2	23.4	5.7	99.8	4.7		0	2.33812	3	2	0
4765	39	2	5	160	53	20.7	101	69	5.07	3.4	0.4	1.09	1.81	28	32	4.47	44	4.8		0	2.94867	3	3	0
4770	37	2	5	160	55.5	21.7	98	60	4.75	4.36	0.55	1.26	2.63	7	15	5.14	66	5.2		0	4.96099			0
4772	28	1	2	169	62	21.7	120	73	4.08	5.67	4.16	1.42	3.05	38		5.04	76.4	6.2		0	3.99179			0
4774	29	2	2	169	56	19.6	113	63	4.52	4.58	0.49			12.3		4.73	54.8	4.46		0	4.16427			0
4779	49	2	3	159.5	73.5	28.9	124	88	4.72	4.4	2.77			16.5		4.02	57.8	5.17		0	4.19713	3	3	0
4783	43	1	9	171.5	73.5	25	107	81	4.73	6.6	3.45			43.9		7.43	88.1	4.62		0	2.98426			0
4784	66	1	6	175.5	84.5	27.4	148	85	4.8	4.34	2.1	0.97	2.3	25		4.8	72.1	5.2		0	4.95277			0
4791	26	1	9	179.1	66.2	20.6	122	72	4.8	4.85	0.64			12.5		3.49	67.6	4.52		0	2.00684	3	3	0
4797	61	1	5	176	76	24.5	98	60	5.71	4	0.6	1.29	2.61	14	18	4.53	73	5.4		0	2.15469			0
4803	45	2	2	153	46	19.7	108	65	3.91	3.99	0.39	1.7	2.22	15.4	26	3.64	74	4.4		0	3.58658			0
4804	54	1	2	165	54	19.8	116	60	5.44	4.85	1.03	1.29	2.78	15.6		4.13	97.7	6.8	1	1	4.88159			0
4806	48	1	2	174	74	24.4	119	83	4.53	4.31	1.17	1.02	2.39	22.2		3.68	75.2	5.55		0	4.69541	3	3	0
4807	33	1	2	174	70	23.1	119	83	3.19	4.99	0.55	1.43	2.89	10.9	18.4	4.86	86	4.88		0	2.17385	2	2	0
4808	56	1	10	173.5	71.4	23.7	119	78	4.79	6.2	1.13	1.88	3.31	19		4.3	104	5.09		0	2.93224	3	2	0
4810	32	2	5	163	52	19.6	107	70	5.1	3.57	0.86	1.31	1.71	8	14	3	51	4.8		0	2.01506			0
4820	45	1	3	164	57.5	21.4	132	81	5.55	5.63	0.75	1.32	4.14	17.8		3.19	72.6	5.19		0	3.01437	3	3	0
4821	39	2	3	155.5	53.5	22.1	121	79	4.85	5.23	1.29	1.46	3.01	20.7		3.69	44.7	5.35		0	2.30801	3	3	1
4822	35	1	3	173.5	69.5	23.1	107	72	3.96	4.37	0.98			31.2	25.4	3.39	71.9	5.2		0	3.98905	3	3	0
4823	67	2	3	150	68.5	30.4	154	86	4.71	6.9	1.5	1.14	4.28	21.4		5.61	86.3	5.26		0	4.00274	3	3	0
4826	53	2	2	156	59	24.2	130	83	4.46	5.36	1.33	1.12	3.31	14.4		4.75	56.5	5.3		0	4.04654			0
4828	59	2	5	159	58.5	23.1	114	71	5.05	4.99	2.39			27	33	4.95	57	5.4		0	4.25188			0
4837	42	1	8	176	75.5	24.4	117	76	5.3	4.36	0.8	1.42	2.45	19.6	26.6	4.2	73.2	5.47		0	2.00137	3	3	0
4838	33	1	9	172.4	72.2	24.3	123	87	5.7	4.56	0.72	1.63	2.7	30.2	24.2	5.2	89.7	5.2		0	2.12731			0
4839	83	2	4	152	54	23.4	121	76	5.34	5.54	1.74			22.3		5.62	88	5.9		0	2.22587			0
4841	59	1	4	175	76	24.8	98	70	6.4	5.38	0.97	1.25	3.34	17.5		5.68	81.9	5.8		0	2.05339			0
4843	31	2	9	161.5	61.7	23.6	107	65	4.92	4.76	1.14			17.9		4.52	61.6	4.79		0	2.01506			0
4845	42	2	5	152	49	21.2	111	78	4.79	3.7	0.4	1.29	2.27	13		3.8	59	5		0	3.92882			0
4848	35	1	3	170	87.5	30.3	141	89	5.26	5.54	2.75			19.3		7.35	74.8	4.5		0	3.05544	3	3	0
4849	29	1	5	175	58	18.9	108	73	4.65	4.85	0.48			15	26	5	77	4.6		0	4.08487			0
4851	46	2	14	165	65.6	24.1	100	61	4.2	4.78	0.71	1.6	3.08	11.4		5.7	86.9	3.9		0	2.01232			0
4852	47	1	2	173	76	25.4	101	65	4.17	4.89	2.61	0.9	2.84	25.8		4.59	74.8	5.3		0	4.00274			0
4859	34	1	7	176	68.6	22.1	108	68	4.6	4.59	1.31	1.62	2.38	13.5	18.2	2.9	71.2	4.55		0	2.2204			0
4862	27	1	9	180	84.8	26.2	132	78	4.98	5.15	1.85	1.11	3.29	13.2		4.47	78.4	4.85		0	2.10815	3	2	0
4866	29	1	2	170	68	23.5	113	58	4.32	3.97	0.85	1.32	2.23	11.7		4.97	96.9	5.5		0	3.91786			0
4867	68	1	2	174	71	23.5	142	87	5.51	3.79	1.29	0.96	2.39	25.9		5.33	70.1	6.3		0	3.14031			0
4870	43	1	5	167	73	26.2	116	74	4.41	4.7	2.8	1.33	2.82	36	32	2.88	86	5.11		0	3.08556	1	2	0
4874	33	1	16	179	53.9	16.8	109	75	4.46	3.66	0.47			10.5				5.22		0	2.00411	3	3	0
4882	31	2	5	156	61	25.1	98	63	4.93	4.7	1.7			13	18	5.27	54	5		0	3.70431	3	3	0
4884	26	1	2	166	62	22.5	133	76	4.58	4.56	1.07	1.06	2.58	15.6		5.56	72.6	4.83		0	2.55168	3	3	0
4888	36	2	5	160	54	21.1	116	65	4.69	5.4	0.5			11		3.73	66	5		0	2.91034			0
4890	33	1	3	170.5	78	26.8	133	78	4.57	3.63	0.86			34.1		4.49	79.7	4.7		0	3.09103	1	3	0
4894	31	1	2	168	84	29.8	121	76	5.34	5.65	2.15			52	33	5.37	93.3	7.1	1	1	4.60233			0
4895	45	1	4	175.5	78.2	25.4	123	77	4.2	5.97	2.82			43	34.9	4.08	80.8	4.1		0	4.29021			0
4899	37	1	5	174	65.5	21.6	114	75	5.11	4.34	0.76	1.53	2.11	13	21	3.37	73	5.3		0	5.11431			0
4900	64	2	11	155.6	66.9	27.6	135	74	5.28	4.93	2.07	1.13	2.37	76		5.19	47	4.43		0	2.38467			0
4901	80	2	2	156	60	24.7	163	101	4.83	5.42	1.03	2.09	3.05	12.8		3.8	60.8	5.6		0	2.77892	3	3	0
4906	43	1	5	174	81	26.8	129	85	4.86	5.6	3.5	1.27	2.53	76	34	3.96	82	6.7		0	3.01985			0
4910	68	1	2	171	91	31.1	154	105	5.57	4.82	1.25	1.06	3.14	19.9		5.02	70.2	5.5		0	3.12389			0
4911	30	1	5	179	81	25.3	112	68	5.96	3.9	1.4	1.25	2.41	44	23	5.32	100	5.73		0	2.00684			0
4913	78	1	4	163	58	21.8	158	81	5.83	3.77	0.76			12.7		5.38	80.5	5		0	3.11841			0
4915	38	2	3	146	43	20.2	105	72	4.24	4.59	0.77			16		2.92	67	4.5		0	4.10404	3	3	0
4921	41	1	2	176	64	20.7	108	81	4.72	3.89	1.18			18.3	14.8	3.03	65.3	4.55		0	4.01643	3	3	0
4922	33	2	7	154.6	51.4	21.51	114	56	4.8	4.34	0.31	1.24	2.3	13		5.5	58.6	4.94		0	5.58522			0
4923	60	1	2	184	84	24.8	121	86	4	6	3			111	68	7	90	4.74		0	2.95962			0
4927	62	1	5	172	73	24.7	161	101	5.9	7	1.4	1.42	4.29	29		5.18	85	5.2		0	3.31006			0
4931	34	1	8	176	68	22	133	78	5.4	4.59	1.95			30.1		5	101.3	5.26		0	3.09103	3	3	0
4932	27	2	5	159	50	19.8	182	150	6.85	4	1.1			18	25	3.38	67	7.1		1	3.03354			0
4934	29	1	5	169	59	20.7	113	73	4.64	5.6	0.8	1.58	2.86	26	23	4.65	75	5.1		0	4.03559			0
4935	36	2	9	163	59.4	22.4	100	67	5.03	5.91	1.06			18.7	19.8	3.75	59.5	4.7		0	2.18207			0
4939	43	2	4	161	44.7	17.2	105	62	5.39	5.3	0.88			11.9	18.9	3.73	59.2	4.8		0	3.96441			0
4944	28	1	9	166.5	66.6	24	110	70	6.88	3.95	0.99			13.2		4.28	74.2	6.37		0	2.73785	3	3	0
4946	33	2	11	162.5	65.2	24.6	108	48	5.3	4.4	0.9			16	19	3.77	53.5	5		0	2.89391			0
4951	28	2	5	159	48	19	90	61	5	3.7	0.5			7	17	3.17	61	4.7		0	2.02327			0
4960	35	2	3	157.5	52.5	21.2	110	64	4.39	4.26	0.36	1.58	2.51	24.9		6.32	61.9	5.82		0	4.97741	3	3	0
4968	57	2	2	159	45	17.8	102	71	4.05	5.44	1.03	2.47	2.9	19.7		4.52	55.9	4.8		0	4.22998			0
4970	65	1	9	174	67.6	22.3	99	67	5.95	4.39	1.08	1.27	2.44	23	37.5	5.6	76.9	6.03		0	3.94524			0
4972	33	2	4	167	53.8	19.3	131	61	4.52	3.71	0.35			24.9				4.2		0	4.04107			0
4976	31	2	5	160	61	23.8	115	66	5.43	5.9	0.8			11	18	5.05	77	5.1		0	2.1629			0
4984	66	2	2	163	56	21.1	131	90	4.46	3.91	3.14	0.93	1.87	15.8		7.78	69.6	4.7		0	2.99795			0
4988	36	2	9	174.5	61	20	97	63	4.39	4.38	0.34	1.71	1.89	11	17.6	3.25	53.7	4.9		0	3.62218			0
4989	33	1	5	171	56	19.2	115	65	4.2	6.8	0.5			8				5.23		0	2.09446			0
4990	50	2	7	155.2	54.1	22.5	132	78	4.4	4.43	1.39	1.03	2.26	12		3	54.4	5.5		0	4.56126			0
4991	30	1	5	163	55	20.7	105	77	5.07	4.43	2.5			19	25	4.32	79	4.8		0	3.96715			0
4992	45	1	5	156.5	48	19.6	111	75	5.19	3.35	1.23			16	17	6.57	83	5.4		0	3.91786			0
4995	31	2	9	155.5	49.2	20.3	111	69	4.5	3.89	0.79			10.6				4.3		0	2.10541			0
4996	63	2	2	162	76	29	110	63	6.73	4.98	2.83			25.8		4.74	65	7.56		1	2.30253			0
4998	46	1	2	169	64	22.4	118	85	4.43	4.76	1.06	1.25	2.66	14.1		4.54	71.7	5.2		0	5.295			0
5000	32	1	2	175	84	27.4	112	72	4.01	3.79	0.96			26.3	25.4		74.1	5.69		0	2.91855			0
5004	54	1	9	162	67.1	25.6	129	91	6.1	5.55	1.47			21		3.92	76.8	5.41		0	2.10267	1	3	0
5010	32	1	9	164.5	67.6	25	115	65	4.67					14.5		4.47	87.1	3.97		0	2.03149			0
5011	36	2	5	154	44	18.6	94	52	4.34	3.2	0.4	1.49	1.22	12		2.54	36	4.4		0	4.16975	3	3	0
5016	34	2	8	155	57	23.7	116	66	5.4	4.24	1.74			27		3.7	41	5.18		0	5.0705	3	3	1
5018	65	1	14	176	77.6	25.1	121	73	4.98	5.83	1.48	2.04	3.6	8.3		4.18	70	5.3		0	2.03149	1	3	0
5023	38	2	8	164	59.5	22.1	117	75	5.5	4.42	0.66			33.2		4.3	51.9	5.27		0	2.987			0
5025	42	2	3	159.5	59	23.2	117	73	5.32	5	0.71	2	2.59	8.8	16		50.9	5.2		0	2.64476	3	3	0
5027	53	2	9	160.5	50.1	19.4	104	64	4.49	4.73	1.14			20.5	21.9	3.82	47	4.97		0	3.00068	3	3	0
5033	42	1	5	169	75.7	26.5	109	80	5.73	4.58	3.53			36		8.04	80	4.62		0	2.03696			0
5042	34	1	7	181	100	30.5	125	82	4.5	4.34	2.64	1.21	2.71	93.6	57.5	4.2	70.8	4.83		0	2.09446			0
5045	35	1	3	176	79.7	25.7	122	80	4.9	4.35	1.6			30.9		3.64	77.8	5.32		0	2.20123	3	3	0
5047	69	2	2	158	50	20	127	67	4.64	4.76	0.86	1.76	2.07	16.6		3.04	43.8	5.2		0	3.04449	3	3	0
5049	36	2	5	165.5	59	21.5	100	61	5.61	5.13	1.03	1.31	3.11	11		5.51	69	5.4		0	5.20739			0
5050	61	2	5	162	62.2	23.7	117	64	5.42	9.74	0.51	1.28	6.32	7	24	5.92	74	6		0	3.26899			0
5053	35	1	10	180	59.9	18.5	120	77	4.97	3.52	0.95			14		4	103	5.28		0	2.07255	3	3	0
5055	38	2	5	157.5	58.2	23.5	123	61	5.15	4.1	0.6	1.55	2.43	12		4.15	63	5		0	2.00958			0
5058	42	1	9	176.6	70.8	22.7	115	80	4.98	3.75	1.17			13.9		5.18	86.7	4.2		0	2.30253			0
5059	40	2	4	154	51	21.5	112	61	4.08	4.59	0.44			20.8			42.2	5		0	3.11841			0
5060	59	1	7	179	87	27.1	141	81	5.7	6.06	13.87	1.41	3.3	15		5.2	71.2	7.7		1	2.89391			0
5064	32	2	5	161	60	23.1	123	59	5.4	4.5	0.5	1.32	2.67	10	18	4.96	83	5.3		0	4.15332			0
5065	44	2	9	155.1	45.3	18.8	93	59	4.35	3.79	0.56			13.6		5.16	62	4.32		0	3.81383			0
5067	37	1	5	167	71	25.5	133	75	4.45	4.7	3.4			25		5.1	85	5.1		0	2.91034			0
5069	44	2	2	160	53	20.7	117	66	5.19	3.56	0.94	1.47	1.68	7.2		3.45	50.7	5.4		0	4.72005			0
5070	57	2	12	156	60.8	25	146	97	5.09	4.98	2.25	1.23	3.02	44.4	38.5	5.3	57.7	5.1		0	3.04997			0
5079	30	2	9	173	60.1	20.1	118	74	4.58	3.47	1.2	1.56	1.55	8.3		3.7	49.4	4.44		0	2.95414			0
5082	69	1	4	178	69	21.8	88	55	4.93	5.52	2.44	1.24	2.99	14	19.6	4.65	74.4	4.9		0	3.0089			0
5084	26	2	5	161	54	20.8	104	56	4.75	3.7	0.5			8	14			4.5		0	3.67146			0
5085	42	1	5	174.5	66	21.7	117	74	4.75	5	0.6	1.58	2.88	11		3.76	57	5.6		0	3.84394			0
5086	52	2	5	154	45	19	107	70	4.59	4.8	2.4	1.22	2.47	19	31	3.32	42	5		0	3.76728			0
5088	32	2	5	161.5	56	21.5	123	84	5.09	3.74	0.83			16	20	3.43	49	5.1		0	3.9206			0
5089	42	2	2	166	71	25.8	109	71	3.34	4.33	1.47	1.74	2.15	19.5		1.98	45.9	4.6		0	4.08214			0
5090	38	1	2	174	73	24.1	125	81	3.73	4.41	1.96			52.7			74.3	4.5		0	3.94798			0
5098	40	1	7	169.9	75.9	26.3	98	78	4.7	5.9	1.05			22.2	20.2	5.1	80.3	5.02		0	2.19849			0
5104	31	2	2	165	56	20.6	102	63	4.31	4.64	0.84			4.7		3.92	52.6	5.2		0	3.0883			0
5105	36	2	3	155	53	22.1	103	66	3.93	3.87	1.73			10.6		3.86	65.2	4.92		0	4.95003	3	3	0
5107	49	2	5	167.5	72	25.7	127	84	5.26	4.59	1.37			13	19	4.14	53	5.35		0	2.04791			0
5112	26	1	5	177.5	89	28.2	130	89	5.46	4.54	1.51			42	28	6.81	80	5.3		0	3.92334			0
5113	35	2	2	156	44	18.1	106	69	3.32	4.34	0.73			11.2	18.7	7.49	55.4	4.27		0	2.9514	3	3	0
5118	49	2	5	158	52	20.8	93	56	4.68	5	0.6	1.48	3.03	15	16	3.91	54	5.2		0	2.00137	3	3	0
5120	38	2	7	170.4	60.3	20.8	116	81	4.6	4.91	0.71			23.1		3.8	45.8	4.62		0	2.2423			0
5123	48	2	9	154.5	52.5	22	141	60	4.99	3.92	0.67			23.1		5.03	59.5	4.78		0	2.00958			0
5125	48	2	9	159.9	49.4	19.3	108	62	5.05	4.13	0.92	1.52	2.31	10.7		3.66	55.4	4.8		0	3.06913			0
5126	34	2	9	169.5	63.2	22	113	73	4.91	5.09	1.4			21.8	21.1	5.61	51.7	5		0	2.99521			0
5137	40	2	6	159.5	68.5	26.9	110	70	5.5	3.64	1.18			12		4.2	51.8	5		0	4.13142			0
5138	64	1	5	175	75	24.5	101	76	5.7	5.8	1.1		4.09	13		6.13	110	5.8		0	2.88022			0
5141	61	1	5	171	68	23.3	141	89	4.88	4.6	1.4	1.74	2.34	16	22	5.02	78	5.5		0	4			0
5142	44	1	14	160	47.6	18.6	141	87	5.1	5.54	1.24			45.5	29.9			4.83		0	2.00684			0
5143	34	1	7	168	71.5	25.3	106	71	3.9	3.45	0.75			41		3.19	70.3	4.08		0	5.0486			0
5151	28	1	4	185	75	21.9	126	72	5.01	4.62	0.57			10		3.64	85.4	5.01		0	2.76249			0
5152	38	2	5	161	50	19.3	104	71	5.23	3.9	0.6			10	11			4.7		0	4.3614			0
5156	27	2	2	176	71	22.9	107	69	4.79	3.05	0.81	0.85	1.91	9.9		3.5	56.4	5.1		0	3.10472			0
5161	43	2	2	164	60	22.3	127	73	4.87	5.16	2.07	1.16	3	12.2		2.71	49.6	5.48		0	4.23272			0
5166	33	1	2	165	57	20.8	105	72	5.18	5.78	1.5	1.2	3.57	16.5	19.6	5.44	88.1	5.32		0	3.22793			0
5170	31	2	3	168.5	68.5	24.1	128	85	5.13	3.35	1.3	1.05	1.78	23.4		4.69	55.3	5.15		0	3.60849	3	3	0
5171	36	2	4	168	67	23.7	108	69	3.96	4.94	0.68	1.45	2.88	12.6		6.16	62.4	4.2		0	3.96988			0
5194	34	1	7	174	75	24.8	106	72	4.4	3.92	0.82			31		4.1	77.1	4.24		0	4.00274			0
5195	27	1	2	184	75	22.1	122	82	5.67	4.82	3.03			27.7	29.3	5.57	86.5	5.7		0	3.06366			0
5200	40	1	2	165	73	26.8	114	79	4.77	6.29	1.44			34.5	22.8	7.01	84.7	6.1		0	2.31896			0
5202	32	1	5	172	75	25.4	129	85	5.05	3.98	1.09	0.8	2.26	53		6.29	88	5.3		0	4.61875	3	2	1
5205	41	2	11	161	64	24.7	114	47	4.87	5.72	1.6			8.9		3.3	49.8	5.6		0	3.01164			0
5209	41	2	5	155.5	70.2	29	134	85	4.88	4.1	2.4	1.25	2.47	26		2.9	57	5.1		0	2.97057			0
5215	58	1	4	175	62.9	20.5	125	74	5.1	4.43	0.58			19.6	17.3	5.6	83.6	4.7		0	2.03149			0
5216	33	2	7	158	56.4	22.6	90	70	4.3	5.29	0.69			12.1		3.1	49.6	4.51		0	2.91581			0
5218	61	1	2	174	71	23.5	144	91	5.79	5.99	2.12	1.41	3.94	24.2		3.19	95.8	4.76		0	2.12731			0
5220	44	1	5	173	76	25.4	116	81	4.65	5.4	2.4			19		4.47	93	4.9		0	2.91307			0
5223	35	1	3	175	64	20.9	100	62	4.3	5.91	0.58			17.5	28.6	4.51	77.3	5.22		0	3.00342	3	3	0
5224	74	1	11	173.8	68.7	22.7	173	92	5.7	4.81	0.72			26.9	25.6	4.09	72.1	5.3		0	2.22587			0
5225	34	1	5	179	97	30.3	115	81	4.97	5.1	8	1.43	3.23	66	40	6.2	63	5.2		0	3.94524			0
5226	57	1	2	183	84	25.1	136	97	4.33	5.25	0.95	1.48	2.85	16.1		5.22	86.6	4.7		0	5.08145			0
5236	29	1	9	173	60.2	20.1	120	69	5.02	3.74	0.68			14.6	21.4	4.53	90.6	4.96		0	3.00342			0
5239	36	1	5	174.5	79.3	26	131	111	5.2	5.64	2.71	0.78	3.48	74		4	81	5		0	3.92608			0
5240	39	1	4	175	72.1	23.5	103	66	5.3	4.69	1.31	1.24	2.91	40.8		6.03	98.5	5.25		0	4.2026			0
5242	63	2	11	162.4	50.6	19.2	114	69	4.97	5.44	1.84			39.2		7.53	64.3	5.2		0	2.01232			0
5243	43	1	9	172.8	61	20.4	110	78	4.95	4.21	1.4			36		4.6	64.6	4.9		0	3.21697			0
5245	46	1	4	176	77.6	25.1	115	69	5.67	5.59	0.97	1.3	3.62	18.4		6.21	73.2	5.2		0	5.01848			0
5246	34	1	4	163	63.5	23.9	127	80	4.82	4.36	2.51	1.21	2.47	35.7		4.41	64.1	4.6		0	5.08966			0
5256	35	2	6	163.5	53.5	20	121	66	4.89	4.69	0.73			27.2			62.9	4.57		0	2.88022			0
5258	37	2	4	164	57	21.1	111	66	4.81	4.91	0.86			15.1			48.9	4.2		0	2.71047			0
5259	31	2	4	171	68.6	23.5	121	75	5.5	4.93	1.11	1.23	3.58	13.7		5.8	53.5	5.1		0	2.141			0
5260	68	1	3	171.5	71.5	24.3	137	83	3.87	3.86	0.99	1.3	2.3	14	21	4.19	82	5.12		0	3.92608	3	3	0
5262	51	2	2	161	56	21.6	94	59	5.04	4.11	1.25	0.98	2.46	34.2		4.61	54.9	5.5		0	4.88433			0
5263	41	1	12	171.5	71	24.1	117	69	4.62	3.62	1.82	1.1	2	23.5	21.6	5.17	70.2	4.7		0	2.987			0
5264	38	2	12	163.5	55.2	20.6	99	67	5.39	4.72	0.91			12.7	18.9		55.1	5.6		0	2.57358			0
5267	42	2	2	171	69	23.6	95	66	4.39	4.42	0.84			16.1		3.64	54.8	4.9		0	4.21903			0
5278	62	1	3	170	76	26.3	111	76	5.38	7.07	2.09	1.36	4.15	24.7		4.77	68.9	6.01		0	2.00411	3	3	0
5279	32	1	8	168	76	26.9	121	68	5.5	5.05	0.8	1.48	2.77	23.9		5.7	69.1	4.65		0	2.91307			0
5281	26	1	9	175.1	69.3	22.6	121	86	3.46	5.13	0.9			39.5		4.87	74.2	5.79		0	2.75154			0
5283	66	2	4	168	67	23.7	116	72	6.35	6.59	1.92	1.62	4.16	17		7.01	79	4.18		0	2.98426			0
5287	41	1	5	170	74	25.6	105	63	5.16	3.6	1.2	1.15	2.16	15	23	4.24	70	4.7		0	4.04654			0
5288	29	1	9	168	58.4	20.7	104	65	4.2	3.94	0.77			18.6		4.38	68.6	4.2		0	2.84736			0
5293	85	2	2	156	61	25.1	158	97	5.06	6.13	1.37	1.68	3.8	20.3	30.1	5.43	57.5	5.9		0	3.06366			0
5296	29	1	5	179	81	25.3	117	63	4.95	3.8	0.5	1.11	2.26	21	22	5.98	84	5.1		0	2.11362			0
5299	49	2	7	158	49	19.6	110	63	4.6	3.86	0.64			7.2		5	64.3	4.4		0	2.11088			0
5300	29	2	2	159	46	18.2	104	74	4.41	6.4	1.03			8.8		3.11	54.7	4.7		0	2.98152			0
5302	32	2	8	162.5	63.2	23.8	108	64	4.8	4.24	1.45	1.45	2.04	29	21	4.2	45.4	5.41		0	3.67967	3	3	0
5305	61	1	5	164	71	26.4	124	88	5.06	6.8	5.9	2.12	3.44	21	17	5.66	73	5.5		0	4.01643			0
5308	27	2	7	167.6	52	18.5	95	65	4.5	4.21	1.15			7		3.41	57.9	4.94		0	4.27105			0
5311	33	1	4	184	61.9	18.3	104	63	4.71	4.38	1.09	1.12	2.54	20.5		3.57	69.6	4.5		0	4.13689			0
5315	28	1	5	178	90	28.4	149	87	4.85	4.6	0.6			48	29	5.06	90	5.2		0	2.06434			0
5319	69	2	8	157	61.5	25	126	74	5	6.51	1.12		4.1	18	32		61.1	5.11		0	3.72074			0
5328	29	2	5	158	49	19.6	99	67	4.36					18		3.67	53	4.6		0	3.20602			0
5331	33	2	3	156.5	62	25.3	109	69	5.25	3.01	0.62			9.1		3.92	57	5.23		0	3.01437	3	3	0
5332	32	2	5	168.5	50.5	17.8	103	68	4.78	4.58	0.7	1.84	2.63	8		6.67	61	4.4		0	4.96372			0
5334	33	1	9	166.3	58.8	21.3	112	65	3.69	3.88	0.95	1.02	2.25	38.6		3.99	89.4	4.71		0	4.00548			0
5337	29	2	7	156.8	42.4	17.2	107	66	4.2	3.66	0.46	1.3	1.67	20		2.2	53.7	4.77		0	4.27379			0
5341	45	2	5	167	54	19.4	111	71	4.7	4.96	0.72			7	15		53	5.4		0	2.08077			0
5346	41	1	5	174	86	28.4	135	91	6.63	7.5	2.6			41		6.06	82	7		1	3.2553			0
5347	39	1	9	163	63.7	24	115	78	5.43	4.1	1.77	1.1	1.92	13.2	21.8	3.14	76.3	5.5		0	2.98973			0
5348	36	2	5	168	77	27.3	107	65	4.4	3.6	0.8	1.4	1.97	10		3	63	4.1		0	3.08556			0
5354	43	1	7	178.5	87	27.3	122	74	5.2	5.33	1.62	1.27	2.6	31		4	90.9	4.65		0	3.85489			0
5356	34	2	12	156.5	55.3	22.6	97	50	4.3	3.51	0.49	1.21	2.28	13.1		4.3	51.2	5.08		0	2.02327			0
5357	32	2	9	165.8	49	17.8	105	66	4.97	4.68	0.61			11.2	19	3.76	58	4.5		0	4.08487			0
5358	40	2	8	162.5	57.5	21.8	110	52	5	3.73	0.39			9	20	4	50.7	4.87		0	3.93703			0
5359	33	1	5	168.5	62.3	21.9	136	72	4.78	5.72	1.64			21	27	6.93	95	4.6		0	4.58042			0
5364	69	1	7	171	76	25.99	131	82	5.2					14		4.6	80.7	5.5		0	2.89391			0
5374	29	2	2	166	54	19.6	120	71	4.22	5.61	1.11	2.41	2.91	9.9		2.67	53.3	4.5		0	2.14374			0
5377	34	1	4	177	65	20.7	99	56	4.44	4.41	2.32	0.98	2.74	18.1	22.6	4.34	67.9	4.8		0	3.10746			0
5380	35	1	8	177.5	82.5	26.2	122	69	5.7	5.24	1.14			14		5.9	82.3	5.26		0	3.97262	3	2	0
5382	50	2	7	157.3	53.3	21.5	158	78	5.1	5.72	0.83	1.68	2.85	11		3.7	51.7	5.62		0	4.06845			0
5385	43	2	5	163	65	24.5	113	62	4.33	4.6	1.5			13		3.61	63	5.3		0	2.9295			0
5394	41	1	7	181.5	79.5	24.1	115	71	5.5	3.85	1.32	1.24	2.64	14.8		3.5	73.1	4.51		0	2.43395			0
5397	30	1	8	184	78.5	23.2	133	65	6.1	3.29	0.48	1.09	1.8	40		5.9	84.3	5.81		0	3.06639			0
5407	28	1	5	179	63.8	19.9	143	89	5.35	3.62	0.51			12		6.73	88	5.1		0	4.24641			0
5408	39	2	7	162.9	66	24.9	104	63	4.5	4.06	1.28	1.37	1.8	22		2.9	59.7	4.69		0	5.13347	3	3	0
5411	62	2	5	154.5	63	26.4	149	88	4.8	6.28	1.68	2.03	3.9	14	15	5.3	77	4.9		0	2.10815			0
5426	39	1	7	166.5	62.5	22.5	133	86	4.7	3.07	0.38			9		7.7	59.3	4.57		0	2.3217			0
5430	42	1	5	192	104	28.2	109	80	4.53	4.8	2.5	1.26	2.65	35	36	4.88	107	5.4		0	3.96988	1	3	1
5431	59	1	5	177	92.6	29.6	139	90	4.96	4	0.9			22	24	7.15	82	5.4		0	3.95072			0
5432	55	2	7	158.9	48.2	19.1	108	73	4.6	5.44	1.8	1.76	3.21	16.1	18.2	7.8	53.5	5.1		0	2.94319			0
5434	67	2	2	163	60	22.6	145	92	4.62	7.02	3.78				25.4	4.13	57.1	5.07		0	4.00274			0
5437	37	2	5	160	53	20.7	100	62	5.89	3.6	0.7					3.51	75	5.6		0	2.28337			0
5440	35	1	5	170	68	23.5	116	80	4.58	5.6	2.2	1.43	3.32	23		5.65	96	4.8		0	2.17933			0
5448	45	2	8	163	55.5	20.9	130	77	5.08	4.25	0.53			15.8		3.35	56.6	5.45		0	2.51335			0
5450	34	2	8	155.7	42.1	17.4	99	66	5.3	4.09	0.58	1.42	2.02	14	21	4.3	47.1	6.25		0	4.04928	3	3	0
5455	34	1	10	171.5	74.5	25.3	112	61	5.28	5.37	1.61			20	28	4.1	86	5.33		0	2.08077	3	3	0
5460	56	1	7	171	62.3	21.3	146	87	5.5	3.68	0.47			10		8.8	68.65	4.55		0	2.00958			0
5466	38	1	4	178	78	24.6	139	78	4.83	3.94	6.19			23.3			69.9	4.46		0	2.5462			0
5467	50	1	5	171	74	25.3	115	68	5.26	4.2	0.6			18	17	3.22	62	6		0	4.20808			0
5468	50	2	5	170	67	23.2	140	66	4.82	4	0.7			13		3.89	61	5.1		0	2.9295			0
5469	48	2	5	165	62	22.8	125	69	4.96	4.9	0.5	1.31	2.97	14	20	2.91	55	5.1		0	3.77276			0
5470	25	1	11	177.7	68.1	21.6	119	65	4.16	3.69	1.32				17.5	6.91	109.8	4.37		0	2.29706			0
5471	34	2	8	165	58	21.3	125	79	5	4.27	1.01	1.13	2.21	11		3.6	49.5	5.3		0	4.00548	3	3	0
5472	40	1	4	179.5	78	24.2	105	69	5.07	4.6	1.46	1.09	2.75	11.8		4.11	64.3	5		0	3.98357			0
5488	38	2	3	164	49	18.2	96	61	4.1	4.29	1.07			7.9			56.5	5.46		0	3.70157	3	3	0
5495	44	1	5	174	82	27.1	123	79	4.7	3.1	1.52	1.19	1.73	62	31	6.1	97	5.1		0	2.06434			0
5497	36	1	5	166	69	25	133	84	4.8	5	1.3	1.3	2.7	23	25	4.61	94	4.9		0	2.05886			0
5498	33	1	5	162	66	25.1	116	72	5.06	4.6	1.7			44		3.73	102	5.4		0	2.14648			0
5502	38	1	9	181.7	69	20.9	109	72	4.7	4.75	1.05	1.28	3.08	17	18.1	6.72	92.6	5.05		0	2.48871			0
5503	51	2	8	154	51.5	21.7	155	87	5.6	5.8	0.25	2.14	3.42	17.1		4.8	56.9	5.86		0	3.00342	3	3	0
5506	48	1	5	162	49	18.7	109	66	4.05	4.1	0.5			22	24	6.04	62	5.2		0	4.18344			0
5509	57	1	5	168.5	63	22.2	121	84	4.76	4.55	0.54			10	19	5.7	58	5.1		0	3.88775			0
5511	47	1	4	168.5	64.3	22.6	106	71	4.72	4.65	1.02	1.18	2.83	17.2		4.84	83.8	5.21		0	4.06297			0
5513	35	2	4	158.5	48.3	19.2	103	62	4.59	5.23	0.79	1.88	3	11.1		5.54	54	5.4		0	5.013			0
5526	27	2	7	167	50.4	18.1	85	51	4	4.77	0.32	1.75	2.88	15.8		7.2	67.5	4.03		0	2.85832			0
5531	48	2	7	155.6	47.2	19.5	98	59	4.7	4.81	0.66			19.1				4.79		0	3.01985			0
5533	30	2	4	174	71	23.5	104	63	4.18	5.56	1.38			26.7	24.9	4.9	63.6	4.81		0	3.89322			0
5534	43	1	3	179	79.5	24.8	133	77	6.61	6.05	1.25	1.26	3.82	21.6		4.34	73.6	6.19		0	2.03149	3	3	0
5548	39	1	7	176	94	30.3	137	89	4.8	4.78	2.28			73.6		6.4	102.1	5.1		0	2.22313			0
5549	32	2	5	159	58	22.9	103	66	4.93	3.8	0.8			10		3.96	56	5.1		0	2.10815			0
5553	40	2	4	160	57	22.3	111	75	4.61	4.3	0.38	1.83	2.19	22.6		3.91	43.4	4.9		0	2.03696			0
5556	30	1	9	180	57.9	17.9	101	74	4.04	4.67	0.85	1.02	2.94	17.8	19.3	6.11	77.6	4.5		0	3.79466			0
5557	56	1	4	174.5	88.6	29.1	112	89	5.29	5.66	1.82			30.2			80.5	5.7		0	2.98152			0
5565	45	2	5	163	57	21.5	104	76	4.16	3.6	0.6	1.26	2.08	15	18	4.54	67	4.9		0	3.7755			0
5567	43	1	3	170.5	61.7	21.2	106	67	4.76	4.31	1.41	1.06	2.62	13.7	16.3	5.26	88.1	4.97		0	2.6475	1	3	0
5568	32	1	5	170	65	22.5	133	76	4.48	3.7	1.1	1.5	2.28	7	17	3.71	92	4.9		0	2.95414			0
5569	35	1	4	178	57	18	109	69	5.34	4.83	0.46			28.2		5.91	72.3	4.6		0	2.22587			0
5571	46	1	5	166	61	22.1	137	73	4.26	3.4	0.39	1.04	2.05	26	32	3.72	72	4.8		0	4.03012			0
5574	47	2	9	161.5	63.1	24.2	158	97	4.58	3.45	2.99			13.1		3.67	63.9	4.98		0	3.0089			0
5576	34	2	9	166.5	64.9	23.41	96	65	4.8	5.12	0.87			12.6		3.9	47.6	4.51		0	4.92539			0
5578	35	1	5	165	64	23.5	155	88	5.58	4.5	0.7	1.5	2.32	16	22	5.16	111	5.4		0	2.91307			0
5579	37	1	5	168	65	23	119	62	4.93	6.42	1.55	1.63	3.46	18	16	8.35	73	5.4		0	3.12389			0
5581	33	1	11	169.2	67.2	23.5	104	63	5	4	1	1	2	23		3	73	4.9		0	2.31622			0
5586	27	2	8	151	59	25.9	126	66	5.2	4.98	3.15	1.31	3.2	18		3.7	53.8	4.99		0	2.00684			0
5589	31	1	8	173	56.5	18.8	118	63	5.1	4.44	0.67	1.79	2.36	12		4.5	73	4.62		0	3.65777	3	3	0
5595	34	2	2	154	55	23.2	112	79	3.83	4.79	1	1.1	2.98	60.1		4.3	47.6	4.98		0	4.01643			0
5597	36	1	2	174	77	25.4	108	75	4.49	3.64	1.55			21.1		3.24	56.8	5.1		0	3.06366			0
5604	44	2	7	160.7	60	23.2	106	53	5.4	4.84	1.28			23.7		5.2	56.9	3.93		0	2.23956			0
5605	50	2	7	153	59	25.2	108	69	4.7	5.28	0.65			26		4.79	45	4.79		0	2.26968			0
5608	33	1	7	177	76	24.3	123	66	5.3	4.39	1.08			32.9	34.9	5	88	5.63		0	2.14648			0
5610	75	1	4	163	71	26.7	133	81	5.78	5.19	2.34	1.14	2.95	26.2		5.78	82.7	6.2		0	2.0178			0
5615	36	2	3	157.5	70.5	28.4	120	83	5.5	5.08	1.88			30.2			45.5	4.53		0	3.00616	3	3	0
5617	38	2	3	159.5	60.5	23.78	104	55	5.01	4.34	0.57	1.69	2.37	10		3.17	71.2	5.53		0	5.12252	3	3	0
5619	52	1	3	174.5	76.5	25.1	128	69	4.26	6.03	1.58			29.8	31.2	3.87	71.1	5.3		0	3.64408	3	3	0
5626	53	1	2	167	54	19.4	106	65	5.1	6.21	1.88	0.95	4.86	18	16.9	3.55	76.9	5.5		0	3.00616			0
5632	59	2	3	156	62.5	25.7	124	91	5.32	4.74	1.05			26.2	26.2		51.4	4.6		0	2.0178	3	3	0
5637	34	2	5	161	54	20.8	130	77	5.51	3.6	1			10		3.26	55	4.8		0	2.13279			0
5639	32	1	9	174	69.5	23	120	86	4.48	4.53	1.53	0.82	2.49	44.5		4.34	113.8	5.21		0	4.37509	3	3	0
5640	29	1	5	175	63	20.6	131	76	4.33	3.35	0.77			14	17	4.46	85	5.3		0	4.0794			0
5641	31	1	5	174.5	73	24	125	80	5.6	4.06	0.96			20	19	4.1	73	5.2		0	3.92882			0
5642	34	1	5	175	77	25.1	141	82	4.91	4.23	1.49			31	26	6.31	70	5.4		0	3.95346			0
5645	32	2	2	168	68	24.1	105	59	3.55	3.94	0.83	1.6	2.1	13.2		4.76	62	5.34		0	3.08282			0
5650	33	2	3	156.5	46.5	19	102	61	5.21	4.56	0.68			9			53.9	5.01		0	4.02464	3	3	0
5651	30	2	4	155	65	27.1	109	58	4.88	3.66	1.24	1.02	1.96	10.5		2.7	59	4.1		0	3.04997			0
5654	35	2	9	152	44.2	19.1	117	89	4.72	5.12	0.61			30.7				4.6		0	4.04381			0
5656	62	1	2	173	74	24.7	137	93	5.3	6.27	1.7	1.47	4.05	6.4	17	3.5	63.8	6.79		0	3.94524			0
5657	36	1	2	178	88	27.8	132	105	3.94	6.07	1.88			65.4			96	4.8		0	3.94798			0
5658	30	2	5	162.5	47.4	18	98	45	4.6	3.63	0.46	1.29	2.17	12		4.7	71	5.6		0	2.06982			0
5661	42	2	5	155	55	22.9	113	76	4.32	3.8	0.8	1.32	2.12	13	19	4.47	58	4.5		0	2.09172			0
5662	61	2	5	151	55	24.1	128	66	4.64	5.9	1.5	1.56	3.59	7	16	4.75	89	5.6		0	2.89665			0
5666	52	1	8	177	78	24.8	111	81	4.8	4.82	1.04			13				5		0	2.41205	1	2	0
5668	44	1	5	177	76	24.3	139	100	4.61	4.5	1	1.56	2.15	18	24	4.06	104	5.1		0	3.94251			0
5674	48	1	5	158	71	28.4	121	75	5.91	4.2	1.6	1.36	2.64	31	27	5.13	62	8.8		1	2.02053			0
5678	61	2	3	159	53.5	21.2	138	78	5.11	5.66	1.19	1.49	3.89	10.9		5.8	62.8	4.1		0	2.07529	3	3	0
5682	48	1	5	184	84	24.8	137	80	6.1	4.29	2.04	1.32	2.12	25	18	3.4	57	5.3		0	2.01232	3	3	0
5691	50	2	6	167.5	56.5	20.1	137	71	5.7	3.36	0.29			14				5.55		0	2.91307			0
5694	50	1	4	174	84	27.7	100	64	4.41	6.23	1.25			70.1		4.66	78.9	4.56		0	3.01164	1	3	0
5699	34	2	2	153	52	22.2	112	73	4.66	4.05	1.06	1.1	2.7	12.1		2.99	64.8	4.3		0	2.04517			0
5701	52	1	5	171	64.5	22.1	109	83	6.01	5.93	0.85			19	21	4.74	70	5.7		0	3.03901			0
5710	37	1	2	173	74	24.7	128	79	4.54	4.81	3.16	1.31	2.55	54.6		6.77	78.6	4.59		0	2.11088			0
5711	48	2	2	149	47	21.2	100	73	4.07	4.4	1.17			14.2		3.5	69.3	4.8		0	3.12663			0
5713	63	2	5	149	53	23.9	160	83	5.16	4.6	1.2	1.41	2.14	17	22	5.75	61	6.2		0	3.86585			0
5715	59	1	5	168	63	22.3	150	100	4.64	4.2	0.6	1.3	2.33	29	56	5.68	76	5.3		0	3.08282			0
5718	68	2	9	155.9	51.4	21.1	144	78	4.92	5.16	5.58			21.5		3.35	62	5		0	2.99795			0
5722	54	2	7	166.3	53.3	19.27	127	78	5	5.19	0.71	1.7	2.79	24	26	5.3	53.6	5.7		0	4.92539			0
5732	35	1	3	174.5	85	27.9	125	70	4.99	4.2	2.13			47.8			80.9	5.58		0	3.00616	2	3	0
5733	29	1	8	158	70	28	133	99	5.8	5.05	1.67	1.34	2.96	56		5.9	89.1	5.42		0	2.85558	3	3	0
5736	31	2	13	157	46.3	18.8	113	69	4.96	4.25	0.63			11.5		3.1	48.4	4.5		0	3.08556			0
5739	60	1	3	177	85	27.1	124	87	4.29	6.09	1.66	1.54	3.82	16.6	19.4	5.56	80.5	5.3		0	4.71458	3	3	0
5741	36	1	5	158	67	26.8	114	73	4.66	3.46	0.4	1.42	1.7	28	26	4.16	83	5.2		0	4.17796			0
5742	54	2	8	159	60.5	23.9	98	64	5.4	5.16	0.99			15		5.6	67.1	5.97		0	4.00821	3	3	0
5743	43	2	5	162	57	21.7	106	66	4.78	3.7	0.4	1.03	2.12	12	25	4.57	88	4.6		0	3.00616			0
5745	44	2	2	160	54	21.1	95	65	4.37	4.42	0.53	1.48	2.52	9		3.65	55.7	4.56		0	2.25873			0
5746	71	1	4	166	72	26.1	127	77	4.7	5.36	1.23	0.95	3.19	11.4	24.1	5.12	99.7	4.6		0	2.63107			0
5755	63	1	5	172	71	24	113	73	4.83	4	2.6	1.48	1.97	35		5.69	98	6.2		0	3.86037			0
5759	36	2	2	160	48	18.8	102	67	5.02	3.8	0.59	1.83	1.88	10.2	18.6	3.02	50.3	4.7		0	2.2423			0
5761	42	1	14	174	66.3	21.9	113	71	4.8	5.15	2.27	1.36	2.78	26.8		5.2	92.5	4.34		0	2.05339			0
5768	37	2	7	158.4	59.9	23.9	99	61	5.3	3.71	1.05	1.11	2.2	10.4		4.7	57.8	4.71		0	2.49144			0
5770	30	1	8	175.8	76.5	24.8	130	80	4.6	4.65	1	1.74	2.43	45	31	4.9	79.6	5.1		0	3.68241	3	1	0
5772	46	2	2	153	59	25.2	117	80	5.9	5.2	2.76	1.28	3.13	58.2		3.65	60.5	6.1		0	2.01232			0
5773	31	1	5	175	58	18.9	127	76	4.78	5	1.2	1.32	2.87	13		5.63	88	5.1		0	2.00411			0
5775	38	2	9	157.5	48.4	19.5	103	64	4.5	3.5	0.58			8.8	13.8	6	48	4.3		0	2.09172			0
5776	34	1	3	179	81	25.3	125	80	5.72	4.71	1.12			10.6			77.4	4.66		0	4.03833	1	3	0
5778	57	1	13	160	58.4	22.8	124	75	4.42	6.68	1.11			15.4	24.2	5.02	66.8	5		0	2.72416	1	1	0
5779	46	2	5	151	56	24.6	111	64	4.74	4.5	1.7	1.84	2.21	37		3.74	55	5.2		0	3.86858			0
5782	68	2	2	156	59	24.2	147	98	4.45					101.7		6.59	67.1	4.8		0	2.59001			0
5793	46	1	3	164.5	70.5	26.1	108	83	4.78	4.97	2.02			20.7		3.23	67	4.63		0	2.20945	3	3	0
5797	27	2	4	160	61	23.8	107	73	5.48	4.79	1.02			11.3		5.18	53.8	5.1		0	2.83641			0
5799	47	2	13	164.5	68.1	25.2	110	62	5.2	4.32	1.34	1.09	2.68	29.7		2.31	46.6	5.2		0	2.57084			0
5800	36	1	5	176	68	22	113	84	5.12	5.31	0.61	1.32	2.9	12		6.54	74	4.8		0	5.0486	3	2	1
5801	44	2	5	157	50.5	20.5	101	61	4.55	4.38	1.23	1.58	2.51	30		5.51	57	4.5		0	4.25736			0
5804	50	2	2	160	51	19.9	124	56	4.36	4.97	0.53	1.48	2.41	18.1		5.56	67.2	4.7		0	4.10951			0
5805	33	2	5	171	60	20.5	109	64	5.62	3.8	0.8	1.36	2.25	26	17	3.95	56	5.6		0	2.47502			0
5808	63	2	5	156	59	24.2	126	75	5.26	5.4	1.6	1.34	3.33	23	28	6.23	81	5.6		0	3.34565			0
5809	45	2	5	158	58	23.2	112	63	4.75	4.2	0.8	1.31	2.62	6		2.8	78	5.3		0	3.12115			0
5816	25	1	5	180	85	26.2	132	80	4.43	3.23	0.6			36	26	3.85	55	5.7		0	3.85216			0
5835	45	1	7	166	64	23.2	123	79	4.7	3.91	1.23	1.41	1.97	13.4		5.7	75.3	4.98		0	2.29979			0
5839	34	2	3	160	56	21.9	126	80	4.89	4.1	0.45			10.3		3.51	58.8	4.6		0	2.77892	3	3	0
5845	39	2	8	168	64.5	22.9	131	72	5.3	4.1	1.55	0.96	2.21	13		4.3	79.6	5.11		0	5.00205	3	3	0
5848	57	2	11	161.5	51.7	19.8	102	60	4.29	5.2	0.94			12.5	22.5	5.25	65.1	4.28		0	2.13279			0
5854	28	1	5	181	74	22.6	127	83	5.32	4.8	0.9			18	19	3.2	82	4.9		0	2.0178			0
5858	26	2	4	174	62	20.5	107	69	5.41	5.32	0.7			13.9		3.64	49.3	5.2		0	2.72964			0
5862	45	2	2	160	58	22.7	127	87	4.71	4.9	1.12	1.37	2.77	16.4		4.44	63	5		0	3.08008			0
5863	40	1	2	167	71	25.5	141	100	5.38	5.87	1.65			32.5		4.04	54.4	4.84		0	2.05065			0
5869	40	2	12	160.5	95.4	37	124	77	5.2	3.01	0.48	1.47	1.53	49.8		4.76	68.4	5		0	2.07255			0
5870	29	1	5	190	84	23.3	123	78	5.4	4.32	1.04	1.57	2.49	28		7.79	81	5.5		0	4.62149			0
5875	33	1	2	172	78	26.4	136	82	4.46	5.88	0.77	1.37	3.7	52.8		5.12	85.9	4.8		0	3.96441			0
5877	39	2	2	156	53	21.8	129	59	3.33	4.58	1.14			10.5	20.5	2.65	58	4.9		0	2.89391			0
5880	33	1	5	171	82	28	120	80	4.24	6.3	3.6			35		4.28	87	5.2		0	3.05818	1	3	1
5881	65	2	5	157	74	30	155	85	5.8	4.6	1.9	1.54	2.53	33	36	3.94	42	8.5		1	3.86311			0
5884	30	1	5	185	100	29.2	131	81	4.1	4.2	1.7			169	79	3.8	89	4.6		0	3.10198			0
5886	46	1	8	181.5	73.5	22.3	125	85	5	4.08	1.11			33	25	3.2	66	5.55		0	4.07392	3	3	0
5888	80	1	11	163	67.8	25.5	167	99	5.39	3.78	0.9			18.4		5.66	83.5	6		0	3.89049			0
5898	47	2	5	161	64	24.6	121	76	4.98	3.2	1.4	0.89	1.66	14	18	4.35	93	5.1		0	3.49897			0
5899	54	2	13	164	58	21.6	125	63	5.06	6.34	1.28			10.3		5.67	70.8	4.51		0	2.02327			0
5900	34	1	4	168	73	25.9	106	74	4.15	4.48	1.35			25.5	24.2	2.84	92.6	5		0	3.60027	2	2	0
5903	34	2	8	151	48	21.1	119	60	5.04	4.15	0.55	1.33	1.72	8	16	3.67	57.9	5.76		0	2.31896	3	3	1
5907	33	1	2	173	87	29.1	107	67	5.19	6.68	2.14			39.9	30.8	3.87	76.6	5.66		0	4.04654			0
5911	66	2	5	151	57	25	137	85	4.75	3.6	1.8		2.12	24		6.13	54	5.4		0	2.00684			0
5915	32	1	5	177	82	26.2	102	72	4.98	4.7	3.6			29	24	3.53	98	6.5		0	2.98973			0
5916	38	1	9	167.8	69.1	24.5	101	76	4.95	4.56	1.74	0.75	2.83	22.1		4.36	76.2	5.44		0	3.07461			0
5917	30	2	9	170	62.2	21.5	110	68	5.28	5.69	0.86	2	3.33	9.2		4.2	66.8	5.31		0	2.26146			0
5918	32	1	8	172.5	69.6	23.4	122	65	5.1	4.87	0.91	1.06	2.91	12		4.4	73.9	4.15		0	2.39288	3	3	0
5920	30	1	5	172	66	22.3	129	70	5.43	4.4	0.65			6	20	3.97	82	5.9		0	3.98084			0
5937	36	1	9	165.5	78.4	28.6	136	80	5.55	5.47	3.09			38.2		3.19	67.9	4.67		0	2.1629			0
5940	29	1	7	173.5	91.5	30.4	126	81	5	5.86	2.59	1.53	3.38	151.5		6.5	80	5.3		0	2.00684			0
5943	51	1	3	178	71	22.4	117	61	3.64	4.17	1.03	1.09	2.54	29.9	26.7	5.03	97.5	5.33		0	2.98426	3	3	1
5946	46	1	9	173	66.7	22.3	114	85	3.39					13.4			63.5	4.2		0	5.06229			0
5948	32	2	7	156.8	47.9	19.5	109	66	4.6	3.74	0.7			16	22	2.9	49.9	4.6		0	3.96988			0
5949	47	1	5	168	71.5	25.3	126	84	5.72	5.41	1.3			28	19		77	5.6		0	3.67146			0
5951	28	2	2	152	48	20.8	107	71	4.07	4.9	0.95	1.47	2.8	11.7		4.58	55.9	5.22		0	2.05065			0
5958	42	1	3	176	72.5	23.3	120	77	6.44	4.54	2.64	0.78	2.89	11		5.7	83.79	6.38		0	2.95688	1	3	0
5970	28	2	5	152	58	25.1	111	55	4.56	3.9	0.4			12	24			4.7		0	3.01437			0
5971	74	2	2	145	52	24.7	156	86	4.61	5.38	1.29	1.64	2.95	18.4		6.76	41.8	6.48		0	2.02053	3	3	0
5972	35	2	4	160.5	56	21.7	112	61	4.65	4.47	0.88			11.3		4.39	60.4	5.65		0	4.96372			0
5974	44	1	4	173.5	58.5	19.4	97	58	4.77	3.48	0.68	0.92	2.25	23.1		5.05	111.1	4.07		0	3.04997	3	3	0
5976	39	1	2	170	65	22.5	115	73	3.59	6.63	1.74			29.2			65.2	4.56		0	3.95072			0
5980	51	1	6	171	79	27	117	70	5.4	5.61	2.42	1.67	3.21	80.2		6.7	86.7	5.95		0	2.01506			0
5983	36	2	3	157.5	47.6	19.2	89	54	4.52	4.06	1.11			12.7		3.21	56.6	4.4		0	2.25051	3	3	0
5986	41	1	7	162	70	26.7	111	77	4.7	4.85	1.17			25.1	33.3	4	75.8	3.96		0	2.8282			0
5993	25	2	5	161	58	22.4	116	75	4.25	4.06	0.9			14	18	4.04	50	4.9		0	3.89049			0
5998	51	2	11	157.2	59.5	24.1	98	66	5.25	5.54	1.28	1.58	3.52		23	4.53	58.2	4.28		0	2.01232			0
6002	34	2	5	167	67	24	100	62	4.9	4.54	1.25	1.48	2.27	9	10	3.9	47	5.3		0	2.05886			0
6009	45	2	13	160	74.3	29	111	65	5.33	4.82	0.91			35.5	27.6	6.38	56.3	5.1		0	2.06708			0
6010	25	1	3	170	57.5	19.9	110	67	4.2	3.67	0.81			16.8	20.6	3.36	62.4	4.73		0	4.01095	3	3	0
6011	41	1	5	165	81.2	29.8	154	84	5.39	5.45	2.31			80				4.5		0	4.00548	1	2	0
6013	39	1	5	174	84	27.7	134	88	5.15	4.5	1.3	1.31	2.92	24	32	6.96	85	5.4		0	4.04381			0
6014	57	1	11	173.2	62.7	20.9	121	72	6.03	3	0.88			21.8		6.07	64.8	6.8		0	2.44216			0
6018	54	2	7	163.5	59.7	22.3	129	74	5.3	4.91	0.63	2.03	2.21	9		5.4	57.1	5		0	3.19507			0
6020	36	1	5	174	52	17.2	109	73	4.79	4.15	0.61			20	23	5.27	56	5.08		0	2.06982			0
6023	43	2	8	160	58	22.7	90	64	5.7	4.25	0.62			52.1		5.7	51.9	5.78		0	2.20123			0
6028	29	1	9	168.3	64.9	22.9	100	66	5.11	3.45	1.06			11.9	18	5.21	68.5	5.49		0	3.38125			0
6032	32	1	8	172	65	22	121	70	5	4.71	2.16			21				5.2		0	2.15469			0
6036	48	1	5	178	86	27.1	122	73	5.05	4.5	0.9			23		7.89	114	5.2		0	2.39836			0
6039	36	1	5	170	63	21.8	110	66	3.73	3.8	2.7			17	26	4.3	95	4.2		0	2.25873			0
6041	29	2	9	150	54	24	127	79	4.88	4.03	1.84	1.06	2.23	17		2.85	37.9	4.93		0	2.14921	3	3	0
6043	33	1	5	174	78	25.8	123	66	4.84	3.7	0.9			29		4.26	98	5.1		0	2.05065			0
6060	35	1	5	168	54	19.1	121	68	5.36	6.6	0.8	1.38	4.17	18		6.11	77	5.6		0	3.02806			0
6061	45	1	13	165	77.5	28.5	116	78	5.17	5.23	0.78							4.3		0	3.0089	1	3	0
6063	34	2	4	164	48	17.8	109	68	4.67	3.57	0.47			13.9		3.69	73	4.6		0	2.97604			0
6069	66	1	5	170	72	24.9	196	93	6.05	5.18	0.99	1.15	3.43	109	68	3.99	73	6.1		0	4.89802			0
6070	38	2	2	167	57	20.4	111	72	3.88	4.33	1.35			8.1	15.2	4.13	52.7	5.4		0	4.33128			0
6071	27	1	2	173	53	17.7	111	73	3.86	4.38	0.65			9.3		6.33	76.9	5.3		0	2.35181			0
6087	40	1	9	178	74.2	23.4	121	89	4.12	5.54	2.16			16.5		4.97	84.5	4.9		0	4.82683	3	3	0
6088	36	1	8	170.5	76	26.1	133	79	5.4	4.42	1.28	0.83	2.91	74	39	6.5	70.2	5.03		0	4.58316	3	3	0
6090	29	2	13	159.5	69.5	27.3	136	81	5.08	4.53	1.54			32.3	31.6	3.81	49.5	4.8		0	2.00411			0
6091	47	1	9	165.3	58.5	21.4	131	75	5.51	5.07	1.55	1.01	3.33	22.6	22	4.49	88.5	4.6		0	3.0883	3	3	0
6106	51	2	7	160	55.7	21.8	101	71	5.52	3.96	1.01			17.7		5	68.3	5.06		0	2.07255			0
6108	50	1	8	179	68.5	21.4	103	77	4.8	4.58	1.36	1.53	2.31	21.9	24.2	5.2	80	5.35		0	3.0089	1	2	0
6111	57	1	13	164.5	71	26.2	138	87	5.59	5.14	2.03							5.8		0	3.0089	1	3	0
6112	29	1	13	162.5	47.2	17.9	104	60	4.89	4.64	0.77			9.7		3.99	54	5.1		0	3.12389	3	2	0
6115	55	1	3	171	72.5	24.8	113	74	4.58	5.86	3.85	1.37	3.53	22	22	5.27	57.3	5.95		0	4.58042	1	3	0
6117	47	1	4	175	62	20.2	105	63	4.29	4.69	0.99			23.2			61.2	5.1		0	2.98152			0
6126	53	2	8	155	63	26.2	109	71	6.2	5.4	1.3	1.62	3.11	14	23.3	4.3	61.5	5.83		0	2.00958	3	3	0
6129	83	2	4	148	54.9	25.1	140	85	5.1	5.91	1.27	1.78	3.53	14.8		5.4	78.4	4.47		0	2.0397			0
6134	40	1	10	161	82.1	31.7	141	93	4.45	5.78	3.36	1.6	2.43	27	30	5.4	71	4.33		0	2.32444	3	3	0
6138	37	2	2	150	56	24.9	96	63	4.96	4.42	1.33			44			58.2	4.9		0	2.96783			0
6140	75	2	5	159	63	24.9	116	60	4.49	5.8	1.8	1.62	3.04	10	20	5.77	69	5.8		0	3.85489			0
6141	28	2	9	164.9	47.8	17.6	119	69	4.38	4.18	0.55	1.62	2.11	13.1		4.37	60	4.44		0	3.7755			0
6142	47	2	13	159	55	21.8	142	80	4.56	4.32	0.89			17.8		5.3	51.4	4.8		0	3.03628			0
6143	48	2	4	162	53.1	20.2	122	71	4.5	4.35	0.44	1.43	2.26	8.1		2.5	46	4.64		0	3.0089			0
6144	52	2	8	156	62	25.5	138	84	4.8	4.58	1.63			29		4.5	51.8	5		0	3.30459	3	3	0
6145	28	1	9	177.3	69.3	22	140	80	3	3	0	1	1	26	58	4	83	4.75		0	2.89117	3	2	0
6146	51	1	9	166	71.5	25.95	97	65	4.37	5.76	2.12			11				5.1		0	3.78371			0
6148	29	2	7	156.6	51.1	20.8	89	58	4.4	4.35	0.91			9		3.1	63	4.8		0	4.38604			0
6151	37	1	2	187	86	24.6	107	71	3.75	5.12	1.7	1.26	3.03	21.3	22.1	4.69	77.1	4.98		0	3.718	3	3	0
6157	34	1	5	168	60	21.3	128	67	4.29	3.9	1.4	1.16	2.47	12	16	4.23	84	5.3		0	2.85284			0
6161	44	2	2	148	81	37	169	95	5.84	5.42	1.26	1.35	3.21	25.4		3.68	43.3	6.85	1	1	2.01232	3	3	0
6162	72	1	9	172.6	69.3	23.3	129	78	5.66	4.99	0.98	0.93	3.16	13.6		4.59	66.2	5.8		0	2.09993			0
6163	34	2	3	171.5	65	22.1	106	67	5.02	5.35	1.16			18.2			53.6	4.7		0	4.01369	3	3	0
6164	30	1	3	165	50.5	18.5	103	74	5					18.5				4.9		0	2.31348	3	3	0
6169	61	1	4	173	60.6	20.2	146	90	4.76	3.92	1.27			8.4			80.8	4.72		0	2.00684			0
6171	80	2	5	157	48	19.5	139	86	4.95	3.8	0.5	1.27	2.18	22	33	3.1	83	5.2		0	2.03696			0
6175	63	2	5	156	62	25.5	119	73	5.62	5.8	3.1	1.67	2.87	26	27	4.37	69	7.5		1	3.86858			0
6177	27	1	13	162	68	25.9	123	79	4.76	3.33	1.1	0.76	1.92	13.7	15.2	3.7	87.8	4.9		0	2.05339	3	3	0
6185	62	1	12	188	84.8	24	109	63	4.59	4.63	2.67	0.89	2.69	25.9	30.3	4.78	69.9	4.79		0	3.08556			0
6187	69	1	7	165.5	54.2	19.8	93	65	5	4.17	0.48			10.7	26.6			4.48		0	2.07529			0
6189	71	1	3	157.5	68.5	27.6	139	93	5.7	5.45	0.76	1.77	2.84	16.9		7.03	78.2	5.6		0	2.16838	1	3	0
6195	39	2	3	161	48.5	18.7	135	96	3.93	6.29	1	2.82	3.46	8.4	18.1	4.1	63.5	4.5		0	3.92608	3	3	0
6197	37	2	5	160	52	20.3	120	87	4.42	4.48	1	1.65	2.33	12		2.9	57	5		0	3.30732			0
6198	67	2	9	159.5	55.4	21.8	135	67	4.89	4.56	1.22			13		5.15		5		0	4.01916			0
6199	42	1	11	173	74.7	25	142	94	5.02	5.21	3.05			15.1		3.73	66	4.5		0	2.74059			0
6201	56	1	5	170	72	24.9	132	88	4.65	5.52	2	1.9	2.5	21	19	5.82	85	5.1		0	2.00958			0
6202	66	2	2	163	63	23.7	136	70	4.71	5.14	1.35			13.7		3.8	55	5.04		0	4.0219			0
6203	70	1	12	174	76.5	25.3	124	74	5.41	4.86	3.69	1.02	2.51	14.2	22.2		77.4	5.5		0	2.22587			0
6212	61	2	3	162.5	63	23.9	128	89	5.37	5.46	1.71	1.41	3.41	14.7	23.4	4.58	58.9	5.55		0	3.11294	3	2	1
6213	48	2	5	156	53	21.8	138	88	4.56	4.2	1.2	1.29	2.5	6	23	3.66	77	5.3		0	4.15332			0
6215	29	1	13	167	68.1	24.4	123	53	5.23	5.39	1.38	1.57	3.06	29.7		4.1	75.6	4.97		0	2.83368	2	2	0
6216	44	1	5	175.5	71	23.1	119	75	4.44	5.8	0.5			31	30		86	4.75		0	2.05339			0
6217	29	2	5	155	48	20	107	60	4.01	4.7	0.6	1.66	1.96	11		1.94	49	4.7		0	4.18617	3	3	0
6218	53	2	5	154	52	21.9	96	53	4.96	4.7	1.8			40		4.98	66	5.1		0	2.93498			0
6222	37	2	9	163	57.5	21.6	110	81	4.79	4.2	0.73			26.1		3.17	56.6	5.2		0	5.0486			0
6224	31	1	5	171	87	29.8	128	95	4.69	2.16	0.52			41	29	4.58	82	5.1		0	4.88706			0
6225	38	1	2	176	73	23.6	103	68	4.47	4.87	1.44			21.4		5.18	90.7	5.28		0	4.66256			0
6226	34	1	10	172.5	58.5	19.7	120	74	5.2	4.24	0.99			13	24	4.6	102	5.22		0	2.12731	3	3	0
6233	65	1	4	167	67	24	144	86	5.14	5.17	0.67	1.63	3.2	11.8		6.3	102.8	4.5		0	2.09719			0
6234	63	2	9	157	62.1	25.2	98	60	4.64	4.04	1.45			16.8	19.5	3.46	55.9	4.6		0	2.22313			0
6237	34	1	8	166	64.5	23.4	128	78	5.3	5.93	2.31	1.23	3.8	38	32	3.3	64.1	5.5		0	2.12457	1	2	0
6243	39	2	2	172	68	23	115	70	3.54	4.03	2.06	1.14	2.45	15.9		5.04	52.3	4.24		0	3.87406	3	3	0
6245	36	1	10	173.5	74.2	24.6	124	71	3.97	4.49	1.35			19	32		103	4.86		0	2.10541	3	3	0
6252	29	1	4	180	81	25	103	60	5.1	4.22	0.88			23.2	23.4	5.21		4.47		0	2.86653	3	3	0
6258	47	1	2	176	85	27.4	118	84	4.84	5.43	2.14	0.97	3.07	37.5		5.2	81.6	5.8		0	5.08419			0
6268	62	2	5	153	59	25.1	107	74	4.28	4.3	0.8	1.19	2.14	24	18	5.55	57	5.1		0	3.02259			0
6270	42	1	4	171	53	18.1	105	66	4.64					11			71.8	4.2		0	3.0883			0
6274	32	2	3	153	45.5	19.4	120	70	5.16	5.6	0.57			34.4		3.55	53.2	4.75		0	3.13758	3	3	0
6276	32	1	9	173	59.2	19.78	114	80	4.41	3.5	0.44			12.2			97.1	5.01		0	2.53799			0
6281	58	1	2	161	49	18.9	114	79	3.85	4.58	1.36			28.7		5.73	60.1	4.8		0	3.89049	3	1	0
6282	46	2	2	154	53	22.3	97	63	4.12	4.53	1.48	1.38	2.49	26.2		5.2	50.9	4.93		0	3.99452	3	3	0
6288	77	1	5	165	73	26.8	134	65	5.87	4.7	1.3	1.32	2.82	17	23	4.32	118	6.1		0	2.89117			0
6289	30	2	7	161.5	57	21.9	95	55	4.9	4.05	1.12			19.1		2.9	47.8	4.37		0	2.0397			0
6294	41	2	8	160	54	21.1	110	65	5	4.54	0.63	1.45	2.75	9.6		3.9	56.2	4.4		0	2.09172	3	3	1
6297	37	1	5	175	87	28.4	128	90	5.17	3.6	1.6	1.22	2.25	17	16	4.38	95	5.28		0	2.02053			0
6299	39	2	2	161	55	21.2	114	70	3.65	4	0.61	1.81	2.19	9.7		2.82	56.4	5.04		0	2.00137			0
6304	49	1	5	165	71	26.1	117	74	5.18	4.83	1.32	1.2	2.79	17		5.49	75	5.4		0	2.05065			0
6311	25	1	9	170.5	57	19.6	111	70	5.06	3.84	0.63			18.8				5.4		0	3.04723			0
6318	40	2	10	154.5	50.2	21	100	70	5.2	3.82	0.59	1.19	1.38	23	30	5.6	66	5.51		0	2.03422	3	3	1
6323	39	1	5	167	74	26.5	106	67	5.17	4.5	2.2	1.27	2.66	47	38	5.08	86	5.7		0	2.01506			0
6327	29	1	8	169	59.5	20.8	92	66	5.2	4.86	1.26			11.2	19.8	3.7	83.1	5.15		0	2.17385	3	3	0
6332	32	1	9	185	82	24	138	72	5.54	3.23	1.48	0.95	1.64	10.8		3.49	93.5	5.7		0	3.07187			0
6333	51	2	9	161	56.4	21.8	102	76	4.67	4.55	0.88			17.2				5.17		0	3.03628			0
6334	26	1	2	177	91	29	118	73	4.28	4.23	1.25			10.9		2.59	102.2	4.2		0	2.12731	2	2	0
6338	61	1	11	170.5	68.5	23.6	154	98	5.79	4.94	1.59	1.03	3.13	18.8		4.83	86.2	5.6		0	3.33744			0
6344	30	1	5	166	66	24	119	82	5.61	5.4	1.2	1.37	3.57	22		4.59	52	4.83		0	3.23066			0
6345	48	2	5	158	63	25.2	111	73	5.18	4.3	0.7	1.29	2.65	29	24	4.76	65	5.8		0	4.08761			0
6346	36	2	5	167	63	22.6	114	73	4.03	4.3	2.6	1.3	2.1	17	19	3.17	81	4.6		0	3.01437			0
6347	46	1	3	161.5	78	29.9	129	75	4.93					38.8				5.87		0	4.12047	1	3	0
6350	62	1	4	177	78	24.9	104	70	4.96	5.31	2.08	1.1	3.15	15.1	19.9	5.41	84.6	4.73		0	3.04175			0
6351	36	2	13	154	52.1	22	116	74	4.63	3.49	0.92			12.8		6.34	42.1	4.58		0	2.06708			1
6352	29	1	5	163.5	68	25.4	135	89	4.88	4.74	0.6			30	23	2.63	70	4.9		0	4.94182			0
6354	31	1	5	178	77	24.3	135	83	4.7	5.2	1.5	1.2	2.78	21		4.79	73	4.9		0	2.84736			0
6358	64	2	5	156.5	63.5	25.9	128	84	5.78	7.06	1.56			11			59	4.95		0	2.09993			0
6361	48	1	5	170	64	22.1	131	94	5.65	2.8	1.2	1.26	1.34	68	43	4.84	110	5.4		0	2.26146	3	3	0
6371	36	1	2	177	89	28.4	133	86	5.26	5.05	5.93			67				5.31		0	2.02053	1	3	0
6375	39	1	5	168	61	21.6	115	69	5.41	4.3	1			36		4.54	82	5.7		0	2.94319			0
6380	43	2	9	172	65.1	22	91	61	4.75	4.01	0.76	1.1	2.44	11.6		4.35	48.4	4.21		0	2.0178			0
6382	55	2	2	147	54	25	126	74	4.3	5.76	1.73			20.7			53	5.5		0	3.83025			0
6393	43	2	2	160	61	23.8	95	73	4.57	6.96	1.42			15.5	20.6	4.83	66.2	4.95		0	2.75428	3	3	0
6394	54	2	7	155.7	50.1	20.7	97	61	5.6	5.6	1.39			24	28	3.9	55.9	5.34		0	4.55852			0
6395	30	1	3	171.5	60.5	20.6	112	67	3.91	4.69	1.35			12.1	20.7	2.86	88	4.9		0	4.36687	3	3	0
6399	42	1	8	172	84	28.4	142	92	6.2	5.23	0.68	1.09	3.06	50		4.5	83.28	6.5		0	2.25051	3	2	0
6400	61	1	4	172	72.3	24.4	100	71	4.99	6	5.78	0.87	2.73	30.4		3.49	80.4	5		0	5.08966			0
6401	34	1	5	171.5	83.5	28.4	122	72	5.03	4.42	2.43	0.89	2.74	40		2.78	60	5.1		0	4.4052	3	2	0
6403	63	1	9	162.5	52.7	19.96	106	65	4.45	5.31	0.63	2.02	3.06	17.1	23.5	6.93	97.6	4.7		0	4.80767			0
6409	33	2	7	162	63.9	24.3	171	106	4.69	5	0.64			13.1	22	3.1	51.1	4.7		0	2.07529			0
6410	50	2	8	167	63.5	22.8	110	79	5.2	5.03	0.65			21.8		3.4	61.2	5.18		0	2.15743			1
6413	26	1	3	170.5	72	24.8	112	71	5.16	4.93	3.61			37		2.96	76.7	5.23		0	2.2423	3	3	0
6422	28	1	13	164	76.7	28.5	114	71	4.76	4.44	1.03			22.3		3.66	90	4.2		0	2.14921	1	2	0
6427	35	2	5	158	57	22.8	139	69	5.56	5.8	1.2	1.51	3.57	15	19	2.82	84	5.3		0	2.15195			0
6432	28	2	8	169.4	66.8	23.3	106	65	5.3	5.73	2.57	1.49	3.17	12	21.9	5.5	59.7	5.1		0	2.93771	3	3	0
6434	42	1	3	173	74	24.7	136	78	4.61	5.06	0.43			25	27	5.63	80	5.21		0	3.18138	1	3	0
6436	53	1	4	172	73	24.7	112	67	5.44	5.15	1.88			21.9	20.9	4.87	80.3	4.9		0	4.01095			0
6439	28	2	2	158	65	26	110	76	4.41	5.08	0.52	1.46	2.92	10.5		3.44	59.8	4.3		0	4.12594			0
6448	31	2	2	153	43	18.4	123	85	3.75	4.41	0.72	1.64	2.43	17.5		4.66	52.2	4.92		0	2.88296	3	3	0
6449	37	2	2	167	55	19.7	99	61	4.45	5.4	2			10.4		3.6	61.8	4.3		0	2.1629			0
6453	44	2	5	155	52	21.6	119	68	5.13	5.36	0.47			7	19	6.92	47	4.7		0	3.9206			0
6454	45	2	5	156	55.5	22.8	91	52	4.62	4.97	0.8	1.34	2.59	23		6.11	59	5.1		0	4.52019	3	3	0
6461	30	2	9	157.4	59.5	24	101	66	3.63	3.93	0.63			12.8		2.73	60	4.8		0	4.62971			0
6462	29	1	11	177.3	70.2	22.3	106	54	4.96	4.7	1.73			20.6		4.7	85.1	4.5		0	2.97331			0
6472	67	2	2	162	53	20.2	96	56	4.4	4.59	1.21	1.49	2.29	7.5	19.3	5.54	68.2	5		0	3.52635			0
6476	33	1	5	169.5	51	17.8	116	82	4.56	5.45	1	1.78	2.91	43	31	2.84	63	4.94		0	2.00958			0
6480	50	2	5	162	61.3	23.4	88	60	5.57	5.09	0.64	1.6	2.83	12	18	4.33	58	5.3		0	4.98015			0
6485	44	2	5	155	52	21.6	100	65	4.7	4.2	0.48	1.36	2.3	21		4.1	60	5		0	2.01506			0
6491	33	1	13	176.5	73	23.4	107	64	5.11	4.72	2.23	0.86	2.75	44.5	31	5.03	64	5.1		0	2.08077	3	3	0
6492	51	1	2	169	59	20.6	112	89	5.16	7.29	2.1			50.4		4.26	77.9	4.88		0	2.03422			0
6496	52	2	13	157	54.9	22.3	133	85	5.67	4.77	0.95	1.32	2.86	8.9	23	8.11	57.1	5.2		0	2.13005			0
6500	34	2	14	152	60.3	26.1	100	60	4.25	4.06	1.03			30.7		4.02	55.5	4.6		0	2.01232			0
6501	68	2	3	155	69.5	28.9	133	68	5.55	5.13	3.34	1.13	2.75	21.6		4.67	54.6	5.3		0	2.96509	3	3	0
6504	28	1	5	172.5	65	21.8	135	84	4.82	3.27	0.5			14	19	3.64	79	5.2		0	3.95072			0
6507	52	2	11	161.3	64	24.6	97	61	5.76	5.76	1.04			12.8	15.3	5.71	57.4	4.7		0	3.14031			0
6514	63	2	3	155.5	58.6	24.2	104	69	5.56	4.85	1.31	1.67	2.52	23.5	19.9	5.72	52.7	5.61		0	3.01985	3	3	0
6515	45	1	8	171	78	26.7	108	65	5.3	6.57	3.46	1.7	3.63	19.6		4.1	96.5	5.16		0	2.94867	1	2	0
6516	47	2	8	158	64	25.6	109	76	4.6	4.7	0.66	1.6	2.78	16.7	25.4	10.2	83.3	4.45		0	3.11294			0
6520	23	1	9	172.3	68.2	23	114	88	5.02	3.66	1.17	1.33	2.25	19		5.71	77.9	4.27		0	2.00137			0
6525	61	2	4	150	66	29.3	184	92	4.82	7.29	4.06	1.07	5.15	28		3.93	40.9	5		0	4.01369			0
6529	28	1	4	159	53	21	111	56	4.82	4.29	0.72	1.27	2.44	23.3		2.99	67.8	5.14		0	3.80014	3	3	0
6530	69	1	11	168.5	67.4	23.7	143	69	4.88	4.81	0.91			20.7		5	90.7	5.86		0	2.36824			0
6532	71	1	2	176	65	21	136	99	4	5	1			15	21	3	83	4.89		0	2.99247			0
6534	30	1	5	175	72	23.5	140	79	4.21	4.1	1	1.32	2.27	26		4.2	101	4.9		0	2.08624	1	2	0
6535	59	1	8	166.5	79.4	28.6	157	89	5.34	4.66	6.4	1.41	2.57	46.1	36.7	6.4	84.8	5.16		0	2.15195	3	2	0
6545	55	2	2	146.7	58.8	27.3	142	83	4.81	7.2	1.59	1.48	4.63	14.2	18	4.06	33	5.9		0	2.46954			0
6547	66	2	9	155	44.7	18.6	124	68	5.56	5.91	0.75			11.8	22.8	5.52	67.4	6.4		0	2.96235			0
6550	64	2	2	160	62	24.2	140	76	4.63	6.81	1.26	1.11	5.55	39.6	51	5.01	63.3	6.27		0	3.47707			0
6554	51	2	14	162.5	51.2	19.4	109	65	5.3	5.57	1.45	1.62	4.01	26.7	22.3	4.3	64.8	6.1		0	2.01232			0
6555	62	1	4	170	72	24.9	134	92	5.61	4.7	5.46			30.8	20.6		80.6	5.6		0	3.76454			0
6557	47	2	5	152	61	26.4	126	92	5.2	4.3	0.82	1.45	2.52	34	15	4.9	48	5.8		0	2.05339			0
6558	45	2	8	153	48.5	20.7	95	57	5.2	4.59	0.87	1.42	2.97	16.7		3.8	46.8	5.01		0	2.06982	3	3	0
6560	28	2	8	171	60.5	20.7	110	79	5.3	4.47	0.85			11.6		4.8	55.8	5.42		0	2.03422	3	3	0
6565	30	1	9	184	76.8	22.7	110	83	5.1	5.1	0.73	2.35	2.88	16.9		4.1	78.1	4.2		0	2.09172			0
6568	62	2	5	159	56	22.2	132	83	5.67	6.7	1.1	1.71	4.27	38		4.15	69	5.5		0	4.04107			0
6571	66	1	7	174	67.5	22.3	93	61	4.5	4.73	0.9	1.28	2.75	8		7.05	58.2	6.32		0	5.03765			0
6575	38	2	4	153	48.8	20.8	102	66	5.5	5.65	1.03			17.7	26.2	5.09	67.6	5.3		0	5.15537			0
6576	31	2	2	160	63	24.6	111	61	3.54	5.11	0.67	1.45	3.07	9.3		3.66	69.1	5.32		0	2.98973			0
6577	78	1	2	158	58	23.2	128	82	3.85	4.62	0.92	1.24	2.87	13.4	21.3	5.29	97.2	5.1		0	4.36961			0
6578	33	2	2	169	68	23.8	109	75	4.48	6.36	1.07	1.01	4.35	11.9		3.23	63.3	5.2		0	3.84668			0
6585	28	1	7	176.5	81	26	130	77	4.9	3.78	0.86	1.32	1.98	14.3		7.1	89.3	5.11		0	2.15195			0
6586	38	2	2	159	52	20.6	138	89	5.4	4.48	0.68	1.28	3.11	17.2		6	42.4	5.4		0	2.05886			0
6587	48	1	2	175	48	15.7	105	62	4.77	4.63	0.75			13.6	18.5	6.03	60.9	5.8		0	2.21766			0
6589	33	2	4	152	48	20.8	94	63	5	4.94	0.52			10.6	14.7	4.19	43.7	4.4		0	2.18754			0
6590	35	2	5	164	62	23.1	122	80	5.21	3.6	1.2	1.31	2.22	10	19	3.14	65	5.6		0	3.39493	3	3	0
6591	27	2	8	159	51.5	20.4	105	60	5	4.06	0.62			9.4		3.4	54.1	5.07		0	2.92676			0
6592	27	2	13	157.5	47.8	19.3	107	74	4.49	5.15	0.73	1.74	2.96	17.3		2.51	38.4	4.92		0	2.88569			0
6594	61	2	5	161	55	21.2	117	77	4.57	5.3	0.6	1.79	2.49	18		4.71	45	5.3		0	3.04723			0
6595	34	2	5	169.5	60.3	21	115	72	4.88	4.6	0.4	1.25	2.98	11	18	4.88	59	5.1		0	3.91239			0
6596	59	2	5	162	59	22.5	120	74	5.11	5.3	0.8	1.34	3.2	12	30	5.17	81	5.5		0	3.75633			0
6597	36	2	7	159	62.3	24.6	103	66	4.5	4.8	1.5	0.95	2.74	104		4.1	52.3	4.6		0	3.14305			0
6599	36	1	11	170.6	76.6	26.3	107	79	4.73	4.44	0.81			30.9		4.07	71.9	4.7		0	2.70773			0
6600	32	2	2	158	46	18.4	105	69	4.02	4.03	0.68			12.1		3.1	56.3	4.78		0	2.40657			0
6602	33	2	5	159	48	19	104	63	4.13	4.37	0.41			8	11	4.07	52	5		0	4.86242			0
6603	73	1	3	169	69.5	24.3	108	56	4.8	3.97	1.79			15.5		5.73	90.7	6.8		0	4.846	3	3	0
6614	39	2	3	154	55.5	23.4	102	71	4.93	5.09	1.03	1.51	3.1	15.7	14.5	5.27	67.8	4.4		0	2.40657	3	3	0
6615	29	2	3	165.5	74	27	110	87	4.76	5.23	0.95			15.4		3.14	50.8	5		0	3.21971	3	3	0
6616	58	2	2	161	65	25.1	100	68	5.07	5.14	1.78			20.6	24.5	4.45	61	5.37		0	2.62286			0
6618	62	1	5	172	66	22.3	123	66	4.6	5.1	0.9	1.25	3.23	25	34	5.01	80	4.7		0	3.78097			0
6621	26	1	11	170.7	53.4	18.3	104	62	4.63	4.27	1.01			7.1			71.4	3.9		0	3.12389			0
6623	54	2	7	156.2	64.5	26.4	129	72	4.9	4.93	1.44			12		5.2	58.2	5		0	3.10198			0
6626	40	2	5	166	69	25	105	59	5.36	4.2	1.6	1.29	2.46	28	23	4.91	81	5.7		0	2.03149			0
6627	40	2	5	159	54	21.4	95	61	5.39					13			59	4.8		0	2.94867			0
6630	81	2	5	148	44	20.1	126	66	4.7	7.2	1.4	1.55	5.06	8	26		104	5.5		0	2.92402			0
6632	27	2	9	164	48.2	17.9	127	65	5.3	3.3	0.59	1.45	1.5	9	14.1	4.8	57.9	4.87		0	2.75154	3	3	0
6633	30	2	8	156	47	19.3	103	66	4.5	4.52	0.44			9.7	21.9	6	59.1	4.72		0	2.18754			0
6635	46	1	5	169	72	25.2	105	71	4.48	4.6	1.6			15		6.52	103	5.5		0	4.04928			0
6638	26	1	2	178	89	28.1	114	67	5.16	6.2	4.98	0.81	4.1	178.6		4.01	80.2	5.29		0	3.46612	1	3	0
6642	29	2	4	162	52	19.8	112	81	4.95	4.9	0.37			14.6	21.6	5.17	58.9	5.2		0	3.37303			0
6644	49	1	5	172	84	28.4	148	86	4.85	5	3.9			58	28	5.22	90	5.9		0	4.08214			0
6645	27	1	5	181	64	19.5	114	83	5.34	4.4	0.6			6	14	2.62	92	5.6		0	2.12457	1	3	0
6654	26	2	7	162.1	47.6	18.1	94	67	5	4.15	0.51			7.6		4.61	56.9	4.63		0	2.05886			0
6656	66	1	2	173	73	24.4	154	97	5.16	4.19	1.45	1.11	2.59	40.2		4.62	76.8	5.5		0	2.57084			0
6664	30	1	9	174	72.6	24	127	79	4.96	5.3	1.74			42.7		3.83	75.1	4.54		0	2.77618			0
6665	34	1	9	161	65.8	25.4	119	76	4.7	5	2.47	1.14	2.66	33.2		4.1	73.9	4.5		0	2.07529			0
6668	25	1	5	170.5	61	21	130	89	4.25	2.8	0.8			66	48	2.81	60	5.5		0	3.86037			0
6670	53	2	4	158	58	23.2	103	57	4.7	4.65	1.71			17.4	18.7	5.59	62.6	4.99		0	3.80287			0
6671	51	2	5	158.5	56	22.3	115	79	5.08	4.84	1.3	1.48	2.46	20	23	3.24	58	5		0	3.93429			0
6672	42	2	2	157	54	21.9	95	63	4.16	4.54	0.68			7.3	16.4	3.67	61.7	5.3		0	3.14305	3	3	0
6675	47	1	7	172.5	57.5	19.3	106	59	5.1	3.9	0.8	1.4	2.27	14.8		4.2	71.8	4.72		0	2.0616			0
6677	27	1	3	169.5	73.5	25.6	135	77	5.61	4.9	4.06			29.9	26.2	4.9	81.1	5.18		0	3.02806	1	3	0
6681	72	2	8	152	46.5	20.1	130	75	6.1	6.27	1.14		3.39	7	28		61.1	5.68		0	3.88227	3	3	0
6682	65	2	3	160	54	21.1	123	68	4.09	6.24	1.46			19.2		4.35	77.1	5.2		0	4.31485	3	3	0
6684	35	2	5	165	49	18	98	60	5.05	3.5	0.8			9	14	5.16	55	4.8		0	4.10404			0
6687	37	2	11	160.5	61.1	23.7	101	68	4.84	4.12	0.96			10.3	14.9	4.11	52.8	4.7		0	3.02806			0
[truncated: 209,834+ more rows]
